# Supplementary material for: Hepatitis C Virus Infection Epidemiology among People Who Inject Drugs in Europe: A Systematic Review of Data for Scaling Up Treatment and Prevention
Source: PLoS One. 2014 Jul 28;9(7):e103345. doi: 10.1371/journal.pone.0103345 (PMC4113410; doi:10.1371/journal.pone.0103345)
Supplement: Web-appendix S2 — Tables S3 to S10 – full data per topic area. (XLSX) [file pone.0103345.s002.xlsx]

## Sheet: Cover
		Web-appendix S2: Tables S3 to S10

## Sheet: Table 3 Incidence
	Table 3. Studies that have directly measured incidence of hepatitis C infection in PWID, by using one of the following approaches:
	1). a cohort or follow-up study
	2). detection of HCV RNA in the absence of anti-HCV in a cross-sectional study
	3). assessing anti-HCV avidity in a cross-sectional study
	Country	Ref number	Author, year	Geographic coverage	Study period	Study design $	Setting / study population #	Age (mean;median) / % female	Method used to measure incidence	N	n	Incidence /100PY	Reference	Second Reference
	Primary incidence: in community or health care settings
	Czech Republic	[61]	Mravčík, 2002	Karvina	1998-2001	Cohort	Health Services. PWID, ever	NA ; NA / NA	Anti-HCV +ve at follow-up in those -ve at baseline	102	16	15.4	Mravcik V, Sebakova H (2002) Vyskyt virovych hepatitid typu B a C ve skupine injekcnich uzivatelu drog v okrese Karvina (HBV and HCV prevalence and incidence in IDUs in Karvina District, the Czech Republic). Adiktologie 2: 19-27.
	Czech Republic	[62]	Mravčík, 2009	National	2002-2005	Prospective cohort	Repeat HCV testing in low-threshold services. Recent PWID	NA; NA / 39%	Anti-HCV +ve at follow-up in those -ve at baseline	176	16	11.19	Mravcík V, Petrošová B, Zábranský T, Rehák V, Coufalová M (2009) Výskyt VHC U I Njekcních Uživatelu Drog. Edisko Pro Drogy A Drogove Závislosti 1-80.
	France	[63,64]	Lucidarme, 2004; Bruandet, 2006	Northern and Eastern France	1999-2000	Cohort	Care centres. PWID, ever	26.5 (all FU, 26.9 all anti-HCV neg) baseline; NA / 17.6% (all FU, 15.6% all anti-HCV neg) baseline	anti-HCV +ve at follow-up in those -ve at baseline	165	16	9	Lucidarme D, Bruandet A, Ilef D, Harbonnier J, Jacob C, Decoster A, Delamare C, Cyran C, Van Hoenacker AF, Fremaux D, Josse P, Emmanuelli J, Le SY, Desenclos JC, Filoche B (2004) Incidence and risk factors of HCV and HIV infections in a cohort of intravenous drug users in the North and East of France. Epidemiol Infect 132: 699-708.	Bruandet A, Lucidarme D, Decoster A, Ilef D, Harbonnier J, Jacob C, Delamare C, Cyran C, Van Hoenacker AF, Fremaux D, Josse P, Emmanuelli J, Le SY, Filoche B, Desenclos JC (2006) [Incidence and risk factors of HCV infection in a cohort of intravenous drug users in the North and East of France]. Rev Epidemiol Sante Publique 54 Spec No 1: 1S15-1S22.
	Finland	[65]	Partanen, 2006	Helsinki, Tampere and Turku	2000-2002	Cohort	Health counselling services. PWID, recent	30; NA / 50%	Anti-HCV +ve at follow-up in those -ve at baseline	38	18	31	Partanen A, Malin K, et al (2006) A-klinikkasäätiön raportiisarja. 52.
	Ireland	[66]	Smyth, 2003	Dublin	1992-1999	Repeat testing, notes review	Drug treatment centre. PWID, ever	NA; 20.5 baseline. / 34	Anti-HCV +ve at follow-up in those -ve at baseline	100	67	66	Smyth BP, O'Connor JJ, Barry J, Keenan E (2003) Retrospective cohort study examining incidence of HIV and hepatitis C infection among injecting drug users in Dublin. J Epidemiol Community Health 57: 310-311.
	Ireland	[67]	Grogan, 2005	Greater Dublin	2001	Record review, for repeat testing	Specialist addiction treatment centres. Current or former heroin users	NA; 26, all 358 surveyed incl. anti-HCV +ve. / 40, all 358 surveyed incl. anti-HCV +ve	Anti-HCV +ve at follow-up in those -ve at baseline	120	27	24.5	Grogan L, Tiernan M, Geogeghan N, Smyth B, Keenan E (2005) Bloodborne virus infections among drug users in Ireland: a retrospective cross-sectional survey of screening, prevalence, incidence and hepatitis B immunisation uptake. Ir J Med Sci 174: 14-20.
	Spain	[68]	Bravo, 2012	Madrid, Barcelona and Seville	2001-2003	Prospective cohort	Community. Heroin users who had never injected and who were anti-HCV-ve at baseline, but inject during follow-up.	NA; NA / NA	Anti-HCV +ve at follow-up in those -ve at baseline	27	12	28.4	Bravo MJ, Vallejo F, Barrio G, Brugal MT, Molist G, Pulido J, Sordo L, de la Fuente L (2012) HCV seroconversion among never-injecting heroin users at baseline: no predictors identified other than starting injection. Int J Drug Policy 23: 415-419.
	Sweden	[69]	Blome, 2011	Malmo	1997-2005	Cohort	NSP clients. PWID, ?current	NA; 25 (30 all incl. anti-HCV +ve). / 21 (71) (26, all incl. anti-HCV +ve)	Anti-HCV +ve at follow-up in those -ve at baseline	332	186	38.3	Blome MA, Bjorkman P, Flamholc L, Jacobsson H, Molnegren V, Widell A (2011) Minimal transmission of HIV despite persistently high transmission of hepatitis C virus in a Swedish needle exchange program. J Viral Hepat 18: 831-839.
	Sweden	[70]	Mansson, 2000	Malmo	1990-1993	Cohort	NSP clients. PWID, current	NA; 33, all FU incl. anti-HCV+ve. / 25, all FU incl. anti-HCV+ve	Anti-HCV +ve at follow-up in those -ve at baseline	48	27	26.3	Mansson AS, Moestrup T, Nordenfelt E, Widell A (2000) Continued transmission of hepatitis B and C viruses, but no transmission of human immunodeficiency virus among intravenous drug users participating in a syringe/needle exchange program. Scand J Infect Dis 32: 253-258.
	The Netherlands	[71,72]	van den Berg, 2007; van den Berg, 2007	Amsterdam	1985-2005	Cohort	Health services and community (snowball). PWID, ever	NA; 29 (30 all incl. those anti-HCV +ve). / 33 ( 39, all incl. those anti-HCV +ve)	Anti-HCV +ve at follow-up in those -ve at baseline	168	58	6.78	van den Berg C, Smit C, Van BG, Coutinho R, Prins M (2007) Full participation in harm reduction programmes is associated with decreased risk for human immunodeficiency virus and hepatitis C virus: evidence from the Amsterdam Cohort Studies among drug users. Addiction 102: 1454-1462.	van den Berg CH, Smit C, Bakker M, Geskus RB, Berkhout B, Jurriaans S, Coutinho RA, Wolthers KC, Prins M (2007) Major decline of hepatitis C virus incidence rate over two decades in a cohort of drug users. Eur J Epidemiol 22: 183-193.
	UK	[73]	Allen, 2012	Scotland	2008-2009	Cross-sectional	NSP clients. PWID, ever	34 all incl. anti-HCV +ve; NA / 0.26	HCV RNA in Anti-HCV -ve	1140	24	10.8-21.9	Allen EJ, Palmateer NE, Hutchinson SJ, Cameron S, Goldberg DJ, Taylor A (2012) Association between harm reduction intervention uptake and recent hepatitis C infection among people who inject drugs attending sites that provide sterile injecting equipment in Scotland. Int J Drug Policy 23: 346-352.
	UK	[74]	Turner, 2011	Glasgow	2008-2010	Cross-sectional	NSP clients. PWID, ever	34.9 incl. anti-HCV+ve; NA / 28 incl. anti-HCV+ve	HCV RNA in Anti-HCV -ve	270	6	10	Turner KM, Hutchinson S, Vickerman P, Hope V, Craine N, Palmateer N, May M, Taylor A, De AD, Cameron S, Parry J, Lyons M, Goldberg D, Allen E, Hickman M (2011) The impact of needle and syringe provision and opiate substitution therapy on the incidence of hepatitis C virus in injecting drug users: pooling of UK evidence. Addiction 106: 1978-1988. 10.1111/j.1360-0443.2011.03515.x [doi].
	UK	[75,76]	Roy, 2001; Roy, 2007	Greater Glasgow	1993–1998	Repeat testing, UAT	Undergoing HIV test. PWID, ever	NA; NA / 56 (23/42)	Anti-HCV +ve at follow-up in those -ve at baseline	42	11	28.4	Roy KM, Goldberg D, Taylor A, Hutchinson S, MacDonald L, Wilson KS, Cameron SO (2001) A method to detect the incidence of hepatitis C infection among injecting drug users in Glasgow 1993-98. J Infect 43: 200-205. 10.1053/jinf.2001.0908 [doi];S0163-4453(01)90908-9 [pii].	Roy KM, Hutchinson SJ, Wadd S, Taylor A, Cameron SO, Burns S, Molyneaux P, McIntyre PG, Goldberg DJ (2007) Hepatitis C virus infection among injecting drug users in Scotland: a review of prevalence and incidence data and the methods used to generate them. Epidemiol Infect 135: 433-442. S0950268806007035 [pii];10.1017/S0950268806007035 [doi].
	UK	[77]	Abou-Saleh, 2008	London & Surrey	NS	Two arms of trial	Intervention trial, addiction treatment services. PWID, recent	32 baseline, NS at FU; NA / 26 baseline, NS at FU	Anti-HCV -ve at baseline, HCV RNA +ve at follow-up	78	8	12.9	Abou-Saleh M, Davis P, Rice P, Checinski K, Drummond C, Maxwell D, Godfrey C, John C, Corrin B, Tibbs C, Oyefeso A, de RM, Ghodse H (2008) The effectiveness of behavioural interventions in the primary prevention of hepatitis C amongst injecting drug users: a randomised controlled trial and lessons learned. Harm Reduct J 5: 25.
	UK	[78]	Brant, 2008	Sentinel labs, England	2002-2003	Cross-sectional	Samples collected for VCT. Hgh risk persons' (mostly ever PWID)	29.9; NA / 31.5	HCV RNA in Anti-HCV -ve	390	8	12.9	Brant LJ, Ramsay ME, Balogun MA, Boxall E, Hale A, Hurrelle M, Kaluba L, Klapper P, Lewis D, Patel BC, Parry J, Irving WL (2008) Diagnosis of acute hepatitis C virus infection and estimated incidence in low- and high-risk English populations. J Viral Hepat 15: 871-877.
	UK	[79]	HPA, 2012	Scotland	2010	Cross-sectional	NSP clients. PWID, ever	NA; NA / NA	HCV RNA in Anti-HCV -ve	1288	19	9.5	Health Protection Agency, Health Protection Scotland, Public Health Wales, and Public Health Agency Northern Ireland (2012) Hepatitis C in the UK, 2012 Report.
	UK	[74,80]	Turner, 2011; Craine, 2009	Wales	2004–2006	Cohort	NSP and other community settings. PWID, current	28.5 (30.1 all at FU incl. anti-HCV +ve); NA / 29 (26 all at FU incl. anti-HCV +ve)	Anti-HCV +ve at follow-up in those -ve at baseline	286	17	5.6	Turner KM, Hutchinson S, Vickerman P, Hope V, Craine N, Palmateer N, May M, Taylor A, De AD, Cameron S, Parry J, Lyons M, Goldberg D, Allen E, Hickman M (2011) The impact of needle and syringe provision and opiate substitution therapy on the incidence of hepatitis C virus in injecting drug users: pooling of UK evidence. Addiction 106: 1978-1988. 10.1111/j.1360-0443.2011.03515.x [doi].	Craine N, Hickman M, Parry JV, Smith J, Walker AM, Russell D, Nix B, May M, McDonald T, Lyons M (2009) Incidence of hepatitis C in drug injectors: the role of homelessness, opiate substitution treatment, equipment sharing, and community size. Epidemiol Infect 137: 1255-1265.
	UK	[74,81]	Turner, 2011; Hope, 2011	Bristol	2006	Cross-sectional	Community RDS. PWID, current	32.2 incl. anti-HCV+ve; NA / 23 incl. anti-HCV+ve	HCV RNA in Anti-HCV -ve	115	14	40	Turner KM, Hutchinson S, Vickerman P, Hope V, Craine N, Palmateer N, May M, Taylor A, De AD, Cameron S, Parry J, Lyons M, Goldberg D, Allen E, Hickman M (2011) The impact of needle and syringe provision and opiate substitution therapy on the incidence of hepatitis C virus in injecting drug users: pooling of UK evidence. Addiction 106: 1978-1988. 10.1111/j.1360-0443.2011.03515.x [doi].	Hope VD, Hickman M, Ngui SL, Jones S, Telfer M, Bizzarri M, Ncube F, Parry JV (2011) Measuring the incidence, prevalence and genetic relatedness of hepatitis C infections among a community recruited sample of injecting drug users, using dried blood spots. J Viral Hepat 18: 262-270.
	UK	[82]	Balogun, 2009	15 sites in England, Wales, & Northern Ireland	1995-2001	Cross-sectional	Attendees of STI clinics. PWID, ever	NA; NA / 29 (746/2591) (30 overall 1,149/3,820)	HCV RNA in Anti-HCV -ve	2532	11	2.66-3.23	Balogun MA, Murphy N, Nunn S, Grant A, Andrews NJ, Teo CG, Ramsay ME, Parry JV (2009) Prevalence and incidence of hepatitis C in injecting drug users attending genitourinary medicine clinics. Epidemiol Infect 137: 980-987. S0950268808001660 [pii];10.1017/S0950268808001660 [doi].
	UK	[83]	McDonald, 2012	Greater Glasgow	1993-2007	Retrospective cohort	Matching of repeat HCV test records where IDU reported; current/former PWIDs	28.4; NA / 35	Anti-HCV -ve at baseline, HCV RNA +ve at follow-up	829	173	10.3	McDonald SA, Hutchinson SJ, Cameron SO, Innes HA, McLeod A, Goldberg DJ (2012) Examination of the risk of reinfection with hepatitis C among injecting drug users who have been tested in Glasgow. Int J Drug Policy 23: 353-357.
	UK	[84]	Aarons, 2004	London	1999-2000	Cross-sectional	Reisdual from diagnostic testing samples. PWID, ever	30.2 (N=209); NA / 34 (71/209)	HCV RNA in Anti-HCV -ve	202	4	14.3	Aarons E, Grant P, Soldan K, Luton P, Tang J, Tedder R (2004) Failure to diagnose recent hepatitis C virus infections in London injecting drug users. J Med Virol 73: 548-553.
	UK	[74,85]	Judd, 2005; Turner, 2011	London & Brighton	2001–2002	Cohort	NSP and other community settings. PWID current, and <30 years old or <6 years injecting	27.4 (Baseline all, NS at FU); NA / 29 (Baseline all, NS at FU)	Anti-HCV +ve at follow-up in those -ve at baseline	151	53	41.8	Turner KM, Hutchinson S, Vickerman P, Hope V, Craine N, Palmateer N, May M, Taylor A, De AD, Cameron S, Parry J, Lyons M, Goldberg D, Allen E, Hickman M (2011) The impact of needle and syringe provision and opiate substitution therapy on the incidence of hepatitis C virus in injecting drug users: pooling of UK evidence. Addiction 106: 1978-1988. 10.1111/j.1360-0443.2011.03515.x [doi].	Judd A, Hickman M, Jones S, McDonald T, Parry JV, Stimson GV, Hall AJ (2005) Incidence of hepatitis C virus and HIV among new injecting drug users in London: prospective cohort study. BMJ 330: 24-25. bmj.38286.841227.7C [pii];10.1136/bmj.38286.841227.7C [doi].
	UK	[74]	Turner, 2011	Birmingham	2009	Cross-sectional	Community RDS. PWID, current	33.5 incl. anti-HCV+ve); NA / 12 incl. anti-HCV+ve	HCV RNA in Anti-HCV -ve	180	2	5.2	Turner KM, Hutchinson S, Vickerman P, Hope V, Craine N, Palmateer N, May M, Taylor A, De AD, Cameron S, Parry J, Lyons M, Goldberg D, Allen E, Hickman M (2011) The impact of needle and syringe provision and opiate substitution therapy on the incidence of hepatitis C virus in injecting drug users: pooling of UK evidence. Addiction 106: 1978-1988. 10.1111/j.1360-0443.2011.03515.x [doi].
	UK	[74]	Turner, 2011	Leeds	2008	Cross-sectional	Community RDS. PWID, current	32.6 incl. anti-HCV+ve; NA / 24 incl. anti-HCV+ve	HCV RNA in Anti-HCV -ve	120	2	7.6	Turner KM, Hutchinson S, Vickerman P, Hope V, Craine N, Palmateer N, May M, Taylor A, De AD, Cameron S, Parry J, Lyons M, Goldberg D, Allen E, Hickman M (2011) The impact of needle and syringe provision and opiate substitution therapy on the incidence of hepatitis C virus in injecting drug users: pooling of UK evidence. Addiction 106: 1978-1988. 10.1111/j.1360-0443.2011.03515.x [doi].
	UK	[78]	Brant, 2008	Sentinel labs, England	2005	Cross-sectional	Samples collected for VCT. Drug users, ever & Prisoners	30.3; NA / 25 (excl. missing)	HCV RNA in Anti-HCV -ve	339	2	3.71	Brant LJ, Ramsay ME, Balogun MA, Boxall E, Hale A, Hurrelle M, Kaluba L, Klapper P, Lewis D, Patel BC, Parry J, Irving WL (2008) Diagnosis of acute hepatitis C virus infection and estimated incidence in low- and high-risk English populations. J Viral Hepat 15: 871-877.
	UK	[79]	HPA, 2012	England, Wales and Northern Ireland	2011	Cross-sectional	Using NSPs and Drug treatment Services. PWID, ever	NA; NA / NA	Anti-HCV avidity testing	1621	27	2-10	Health Protection Agency, Health Protection Scotland, Public Health Wales, and Public Health Agency Northern Ireland (2012) Hepatitis C in the UK, 2012 Report.
	Primary incidence: in custodial settings
	Denmark	[86]	Christensen, 2000	Nyborg	1996-1997	Baseline survey of cohort	Prisons. Prisoners: PWID, ever	NA; 28, among 180 ever PWIDs, incl anti-HCV +ve & those lost to FU, baseline. / 0, study of men	Anti-HCV +ve at follow-up in those -ve at baseline	8	1	25.2	Christensen PB, Krarup HB, Niesters HG, Norder H, Georgsen J (2000) Prevalence and incidence of bloodborne viral infections among Danish prisoners. Eur J Epidemiol 16: 1043-1049.
	UK	[76,87]	Roy, 2007; Champion, 2004	Lanarkshire	1999–2000	Repeat testing, UAT	Prisons. PWID, ever	NA; NA / 0, study of men	Anti-HCV +ve at follow-up in those -ve at baseline	69	4	11.9	Roy KM, Hutchinson SJ, Wadd S, Taylor A, Cameron SO, Burns S, Molyneaux P, McIntyre PG, Goldberg DJ (2007) Hepatitis C virus infection among injecting drug users in Scotland: a review of prevalence and incidence data and the methods used to generate them. Epidemiol Infect 135: 433-442. S0950268806007035 [pii];10.1017/S0950268806007035 [doi].	Champion JK, Taylor A, Hutchinson S, Cameron S, McMenamin J, Mitchell A, Goldberg D (2004) Incidence of hepatitis C virus infection and associated risk factors among Scottish prison inmates: a cohort study. Am J Epidemiol 159: 514-519.
	Re-infection incidence
	Germany	[89]	Backmund, 2004	?Munich	1997-?	Treatment cohort	Drug treatment. PWID, ever	NA; 32.1. / 0.39	Reinfection of anti-HCV +ve	18	0 to 2	0-4.1	Backmund M, Meyer K, Edlin BR (2004) Infrequent reinfection after successful treatment for hepatitis C virus infection in injection drug users. Clin Infect Dis 39: 1540-1543. CID33778 [pii];10.1086/425361 [doi].
	The Netherlands	[88]	Grady, 2012	Amsterdam	2005-2010	Cohort	?Orginally community recruited.. Drug users injecting during follow-up.	NA; NA / NA	Reinfection of anti-HCV +ve	11	1	3.42	Grady BP, Vanhommerig JW, Schinkel J, Weegink CJ, Bruisten SM, Lindenburg CE, Prins M (2012) Low incidence of reinfection with the hepatitis C virus following treatment in active drug users in Amsterdam. Eur J Gastroenterol Hepatol . 10.1097/MEG.0b013e32835702a8 [doi].
	UK	[83]	McDonald, 2012	Greater Glasgow	1993-2007	Retrospective cohort	Matching of repeat HCV test records where IDU reported; current/former PWIDs	31.7; NA / 38	Reinfection of anti-HCV +ve	347	53	6.9	McDonald SA, Hutchinson SJ, Cameron SO, Innes HA, McLeod A, Goldberg DJ (2012) Examination of the risk of reinfection with hepatitis C among injecting drug users who have been tested in Glasgow. Int J Drug Policy 23: 353-357.
	NA=Not available
	PY=person years of exposure
	# studies with non-PWID samples were included only if data for PWID-only could be extracted
	$ study design indicates the nature of the data extracted rather than the overall study design, where possible

## Sheet: Table 4 Chronicity
	Table 4. Studies on the chronicity of hepatitis C infection in PWID
	Country	Ref number	Author, year	Geographic coverage	Study period	Study design $	Setting / study population #	Method of assignment/ Recruitment	Mean age / male:female	Gen ELISA	Confirmation	HCV-RNA detection	Number PWID tested	Number positive anti-HCV	HCV-RNA tested (Sample size)	HCV-RNA +in anti-HCV +	Proportion HCV-RNA +	Reference	Second Reference
	Austria	[90]	Gombas, 2000	Vienna	1997	cross-sectional	Drug treatment Center / PWID	census	27.1/91:82	second	Western Blot, Murex	Hepa-Test-C	173	139	139	115	82.7338	Gombas W, Fischer G, Jagsch R, Eder H, Okamoto I, Schindler S, Muller C, Ferenci P, Kasper S (2000) Prevalence and distribution of hepatitis C subtypes in patients with opioid dependence. Eur Addict Res 6: 198-204.
	Belgium	[91]	Matheï, 2005	Antwerp city and province of Limburg	1999-2000	cross-sectional	MMT / DU (310 PWID , 194 anti-HCV +ve)	census	34.7/206:104	third	RIBA-3	PCR 5' UTR	310	161	142	135	95.0704	Mathei C, Wollants E, Verbeeck J, Van RM, Robaeys G, Van DP, Buntinx F (2005) Molecular epidemiology of hepatitis C among drug users in Flanders, Belgium: association of genotype with clinical parameters and with sex- and drug-related risk behaviours. Eur J Clin Microbiol Infect Dis 24: 514-522.
	Belgium	[92]	Micalessi, 2008	National	2004-2005	cross-sectional	Drug treatment Center / anti-HCV positive PWID	Sub-sample of previous census study amongst drug users	33/111:39	third	RIBA-3	Versant HCV RNA qualitative assay	150	150	147	98	66.6667	Micalessi MI, Gerard C, Ameye L, Plasschaert S, Brochier B, Vranckx R (2008) Distribution of hepatitis C virus genotypes among injecting drug users in contact with treatment centers in Belgium, 2004-2005. J Med Virol 80: 640-645.
	Belgium	[93]	Bourgeois, 2010	Antwerp	2001-8	cross-sectional	Hepatology Unit / anti-HCV positive patients	census	NA	NA	NA	NA	338	338	338	257	76.0355	Bourgeois S, Schrooten W, Robaeys G (2010) High viral response in a multidisciplinary network not organized under one roof for antiviral management of chronic hepatitis C viral patients infected after substance use. Journal of Hepatology 52: S103.
	Bulgaria	[94,95]	NFP Bulgaria, 2009; Teoharov, 2009	Sofia	2008	cross-sectional	DTC; NSP (the outreach programme CARITAS which does provide NS exchange; LTS; Ever PWIDs; serum	The sampling procedure is open and independently randomized - every PWID, responding to the definition of PWID, even being out of the treatment or needle/syrinqe exchange programmes can profit from a free, confidential and voluntary testing / counceling for HIV, Hepatitis B and C.	NA/ 106: 41	NA	NA	AMPLICOR Hepatitis C Test 2.0	152	147	147	115	78.2313	Reitox National Focal Point Bulgaria (2009) 2009 National Report (2008 Data) to the EMCDDA.	Teoharov P, Pavlov I (2009) Genetic diversity of hepatitis C virus among Bulgarian injecting drug users with hepatitis C. Clinical Microbiology and Infection. Conference: 19th European Congress of Clinical Microbiology and Infectious Diseases (ECCMID) Helsinki Finland. Conference Start: 20090516 Conference End: 20090519. Conference Publication: (var.pagings). 15 (pp S594), 2009. Date of Publicati…
	Cyprus	[96]	Demetriou, 2010	different regions	8/2008-11/2008	cross-sectional	detox centers / PWID	systematic sampling	27 (median)/34:6	AxSYM (Abott Diagnostics)	NA	RT-PCR	40	20	20	14	70	Demetriou VL, van de Vijver DA, Hezka J, Kostrikis LG, Kostrikis LG (2010) Hepatitis C infection among intravenous drug users attending therapy programs in Cyprus. J Med Virol 82: 263-270.
	Czech Republic	[98]	Nechanská, 2013	National	2012	cross-sectional	Opioid users in substitution treatment	National substitution register	NA	NA	NA	NA	270	146	87	51	58.6207	Nechanska B (2013) Udaje v Narodnim registru uzivatelu lekarsky indikovanych substitucnich latek - rok 2012 (Information in the National Register of Medically Indicated Substitution Substances - 2012). Aktualni informace .
	Czech Republic	[97]	Krekulova, 2009	Prague	2005-2007	cross-sectional	Hepatology Centre / PWID	census	NA	second	HCV PCR Amplicor, Roche	HCV PCR Amplicor, Roche	766	459	459	326	71.024	Krekulova L, Rehak V, Strunecky O, Nemecek V (2009) Current situation and trends in the hepatitis C virus genotype distribution among injecting drug users in the Czech Republic. Epidemiol Mikrobiol Imunol 58: 84-89.
	Denmark	[99]	Mossner, 2010	county of Funen	1996	cross-sectional	Drug treatment Center / DU	NA	NA	AxSYMTM	NA	in-house RT-PCR	128	115	119	70	58.8235	Mossner BK, Skamling M, Jorgensen TR, Georgsen J, Pedersen C, Christensen PB (2010) Decline in hepatitis B infection observed after 11 years of regional vaccination among Danish drug users. J Med Virol 82: 1635-1639.
	Denmark	[99]	Mossner, 2010	county of Funen	2007	cross-sectional	Drug treatment Center / DU	census	NA	AxSYMTM	NA	in-house RT-PCR	234	200	213	112	52.5822	Mossner BK, Skamling M, Jorgensen TR, Georgsen J, Pedersen C, Christensen PB (2010) Decline in hepatitis B infection observed after 11 years of regional vaccination among Danish drug users. J Med Virol 82: 1635-1639.
	Denmark	[207]	Omland, 2011	National	1995-2006	cross-sectional (from cohort)	all HCV infected patients tested for HCV in 14 out of the 18 laboratories in Denmark	census	NA	NA	NA	NA	3283	3283	3283	2240	68.2303	Omland LH, Jepsen P, Weis N, Christensen PB, Laursen AL, Nielsen H, Krarup H, Sorensen HT, Obel N (2010) Mortality in HIV-infected injection drug users with active vs cleared hepatitis C virus-infection: a population-based cohort study. J Viral Hepat 17: 261-268.
	France	[101]	Alric, 2000	Southern France	NA	cross-sectional	NA / anti-HCV positive patients	NA	NA	second	RIBA-II	Cobas Amplicor HCV qualitiative assay	95	95	95	69	72.6316	Alric L, Fort M, Izopet J, Vinel JP, Bureau C, Sandre K, Charlet JP, Beraud M, Abbal M, Duffaut M (2000) Study of host- and virus-related factors associated with spontaneous hepatitis C virus clearance. Tissue Antigens 56: 154-158.
	France	[102]	Elghouzzi, 2000	different regions	1994-1996	cross-sectional	blood transfusion / anti-HCV positive blood donors	census	38 / females: 48.6% (in study population), 25.2% (in PWIDs)	third	RIBA-3	HCV PCR Amplicor, Roche	77	77	77	62	80.5195	Elghouzzi MH, Bouchardeau F, Pillonel J, Boiret E, Tirtaine C, Barlet V, Moncharmont P, Maisonneuve P, du Puy-Montbrun MC, Lyon-Caen D, Courouce AM (2000) Hepatitis C virus: routes of infection and genotypes in a cohort of anti-HCV-positive French blood donors. Vox Sang 79: 138-144.
	France	[103]	Cournot, 2004	Tarbes	1990-2000	cross-sectional (from retrospective cohort)	Gastroenterology Unit / anti-HCV positive patients attending the clinic including PWID	census	31.9/169:56	NA	NA	NA	225	225	178	151	84.8315	Cournot M, Glibert A, Castel F, Druart F, Imani K, Lauwers-Cances V, Morin T (2004) Management of hepatitis C in active drugs users: experience of an addiction care hepatology unit. Gastroenterol Clin Biol 28: 533-539.
	France	[104]	Lucidarme, 2007	National	2004	cross-sectional	Drug treatment Center / PWID with negative or unknown HCV serology	NA	29 (median)/233:41	NA	NA	NA	226	18	18	14	77.7778	Lucidarme D, Decoster A, Fremaux D, Harbonnier J, Jacob C, Vosgien V, Josse P, Villeger P, Henrio C, Prouvost-Keller B, Saccardy C, Lemaire M, Vazeille G, Duchene C, Thuillier M, Colbeaux C, Lefebvre AM, Forzy G, Filoche B (2007) Routine practice HCV infection screening with saliva samples: multicentric study in an intravenous drug user population. Gastroenterol Clin Biol 31: 480-484.
	France	[105]	Moussali, 2010	Paris	2002-4	cross-sectional (from prospective cohort)	Drug treatment Center / PWID	census	NA	NA	NA	NA	586	417	417	337	80.8153	Moussalli J, Delaquaize H, Boubilley D, Lhomme JP, Merleau PJ, Sabot D, Kerever A, Valleur M, Poynard T (2010) Factors to improve the management of hepatitis C in drug users: an observational study in an addiction centre. Gastroenterol Res Pract 2010. 10.1155/2010/261472 [doi].
	Greece	[106]	Christofidou, 2008	Patras	2001-4	cross-sectional	Different hospital departments/IDU	census	27.3/109:0	third	Inno-Lia HCV	Versant HCV RNA qualitative assay	109	82	82	73	89.0244	Christofidou M, Jelastopulu E, Economides G, Spiliopoulou I, Siagris D, Labropoulou-Karatza C, Anastassiou ED, Dimitracopoul G (2008) Epidemiology of Chronic Hepatitis C Virus Infection in High Risk Groups. Hepatitis Monthly 8: 11-16.
	Ireland	[108]	Keating, 2005	Dublin	1/1997-1/2001	cross-sectional	Drug treatment Center / PWID	systematic sampling	28.7 in male, 26.1 in female/341:155	NA	NA	HCV PCR Amplicor, Roche	496	496	496	305	61.4919	Keating S, Coughlan S, Connell J, Sweeney B, Keenan E (2005) Hepatitis C viral clearance in an intravenous drug-using cohort in the Dublin area. Ir J Med Sci 174: 37-41.
	Ireland	[107]	Cullen, 2007	Greater Dublin (Eastern Regional Health Authority)	NA	cross-sectional	General practices registered to provide methadone tretament / PWID in methadone maintenance	stratified random sampling	32.2 / 28%	NA	NA	NA	151	104	36	29	80.5556	Cullen W, Stanley J, Langton D, Kelly Y, Bury G (2007) Management of hepatitis C among drug users attending general practice in Ireland: baseline data from the Dublin area hepatitis C in general practice initiative. Eur J Gen Pract 13: 5-12.
	Italy	[109]	Santolamazza, 2001	Rome?	NA	cross-sectional (from cohort)	Gastroenterology Unit / PWID referred by 2 CTA over 7 years	census	35.8/560:194	second third	RIBA-2 InnoLIA HCV Ab III	Cobas Amplicor HCV Monitor	754	482	406	393	96.798	Santolamazza M, Delle MM, Alvino A, Bacosi M, D'Innocenzo S, Ciervo U, Antonaci A, Russo F, Miglioresi L, De AA, Ursitti A, Ricci GL (2001) Multiple viral infections in a group of intravenous drug users: hepatitis B virus exposure is the risk factor. Eur J Gastroenterol Hepatol 13: 1347-1354.
	Romania	[111]	Sultana, 2011	Bucharest	2008-9	cross-sectional	Drug treatment Center / IDU	NA	27.6/39:6	third	DECISCAN HCV PLUS, BIO-RAD	Cobas Amplicor HCV Monitor, version 2	45	40	40	26	65	Sultana C, Vagu C, Temereanca A, Grancea C, Slobozeanu J, Ruta S (2011) Hepatitis C Virus Genotypes in Injecting Drug Users from Romania. Cent Eur J Med 6: 672-678.
	Sweden	[112]	Lidman, 2009	Stockholm county	22/3/2004-6/6/2006	cross-sectional multicentre	Drug treatment Center / PWID	census	35.6 / 24.8%	Architect system	NA	Cobas Amplicor HCV Test version 2	310	268	268	207	77.2388	Lidman C, Norden L, Kaberg M, Kall K, Franck J, Aleman S, Birk M (2009) Hepatitis C infection among injection drug users in Stockholm Sweden: prevalence and gender. Scand J Infect Dis 41: 679-684.
	The Netherlands	[110,113]	van de Laar, 2009; van den berg, 2011	Amsterdam	1985-2005	prospective cohort	Amsterdam Cohort Study of drug users / PWID (except 1) 106 drug users with documented dates of HCV seroconversio	open cohort study	NA/62:44	third	NA	in-house RT-PCR	117	117	106	71	66.9811	van den Berg CH, Grady BP, Schinkel J, van de Laar T, Molenkamp R, van Houdt R, Coutinho RA, van Baarle D, Prins M (2011) Female sex and IL28B, a synergism for spontaneous viral clearance in hepatitis C virus (HCV) seroconverters from a community-based cohort. PLoS One 6: e27555.	van de Laar TJ, Molenkamp R, van den Berg C, Schinkel J, Beld MG, Prins M, Coutinho RA, Bruisten SM (2009) Frequent HCV reinfection and superinfection in a cohort of injecting drug users in Amsterdam. J Hepatol 51: 667-674.
	UK	[114]	Cullen, 2012	Glasgow	2007	cross-sectional	general practices/former IDU aged 30-54	census	NA/55:41	third	NA	in-house real time RT-PCR	141	82	82	48	58.5366	Cullen BL, Hutchinson SJ, Cameron SO, Anderson E, Ahmed S, Spence E, Mills PR, Mandeville R, Forrest E, Washington M, Wong R, Fox R, Goldberg DJ (2012) Identifying former injecting drug users infected with hepatitis C: an evaluation of a general practice-based case-finding intervention. J Public Health (Oxf) 34: 14-23.
	UK	[115]	Jowett, 2001	Newcastle	1991-8	retrospective cohort	Hepatology Unit / anti-HCV positive IDU	census	32/30% female	NA	NA	RT-PCR	187	187	187	151	80.7487	Jowett SL, Agarwal K, Smith BC, Craig W, Hewett M, Bassendine DR, Gilvarry E, Burt AD, Bassendine MF (2001) Managing chronic hepatitis C acquired through intravenous drug use. QJM 94: 153-158.
	UK	[81]	Hope, 2011	Bristol	2006	cross-sectional	Community / PWID	respondent-driven sampling	31/229:70	NA	NA	RT-PCR	299	177	173	103	59.5376	Hope VD, Hickman M, Ngui SL, Jones S, Telfer M, Bizzarri M, Ncube F, Parry JV (2011) Measuring the incidence, prevalence and genetic relatedness of hepatitis C infections among a community recruited sample of injecting drug users, using dried blood spots. J Viral Hepat 18: 262-270.
	UK	[82]	Balogun, 2009	15 sites in England, Wales, & Northern Ireland	2001	cross-sectional	Attendees of STI clinics. PWID, ever	census	NA	third	Monolisa anti-HCV + in case of dicordant results RIBA-3	PCR 5' UTR	533	153	60	36	60	Balogun MA, Murphy N, Nunn S, Grant A, Andrews NJ, Teo CG, Ramsay ME, Parry JV (2009) Prevalence and incidence of hepatitis C in injecting drug users attending genitourinary medicine clinics. Epidemiol Infect 137: 980-987. S0950268808001660 [pii];10.1017/S0950268808001660 [doi].
	UK	[116]	McDonald, 2011	greater Glasgow area	1993-2007	cross-sectional	Specialist Virology Centre / PWID	census	75% were aged 25-44/ 29%	NA	NA	NA	6417	3506	2348	1672	71.2095	McDonald SA, Hutchinson SJ, Mills PR, Bird SM, Cameron S, Dillon JF, Goldberg DJ (2011) The influence of hepatitis C and alcohol on liver-related morbidity and mortality in Glasgow's injecting drug user population. J Viral Hepat 18: e126-e133.
	Studies on chronicity in patients with acute hepatitis
	Austria	[117]	Hofer, 2003	NA	2000-1	prospective cohort	hospital / patients presenting with acute HCV	census	22.4/1:2	NA	NA	Cobas Amplicor HCV qualitiative assay	3	3	3	0	0	Hofer H, Watkins-Riedel T, Janata O, Penner E, Holzmann H, Steindl-Munda P, Gangl A, Ferenci P (2003) Spontaneous viral clearance in patients with acute hepatitis C can be predicted by repeated measurements of serum viral load. Hepatology 37: 60-64.
	Czech Republic	[118]	Vitous, 2007	Prague	2002-5	cross-sectional (from retrospective cohort study)	Infectious diseases unit/IDU presenting with acute HCV	census	NA	NA	NA	not reported	62	62	24	11	45.8333	Vitous A, Hobstova J (2007) [Infectious diseases in problem drug users hospitalized in the infectious ward of the Motol University Hospital in 2002-2005]. Klin Mikrobiol Infekc Lek 13: 70-75.
	Italy	[119]	Santantonio, 2006	National	1999-04	prospective cohort	12 Health Care Centers / patients presenting with acute HCV	census	NA	commercially available kits	NA	Amplicor, HCV-Monitor or branched DNA assay	84	84	71	40	56.338	Santantonio T, Medda E, Ferrari C, Fabris P, Cariti G, Massari M, Babudieri S, Toti M, Francavilla R, Ancarani F, Antonucci G, Scotto G, Di M, V, Pastore G, Stroffolini T (2006) Risk factors and outcome among a large patient cohort with community-acquired acute hepatitis C in Italy. Clin Infect Dis 43: 1154-1159.
		# studies with non-PWID samples were included only if data for PWID-only could be extracted
		$ study design indicates the nature of the data extracted rather than the overall study design, where possible
		NA = not available

## Sheet: Table 5 Genotype
	Table 5. Studies reporting on the genotype distribution of hepatitis C infection in PWID
	Country	Ref number	Author, year	Geographic coverage	Study period	Study design $	Setting / study population #	Method of assignment/ recruitment	Mean age / % female	HCV test methods serology/ HCV RNA	HCV genotyping/subtyping method	Phylogenetic analysis	Sample size	Percentage of most common genotypes (>10%)	Percentage of other genotypes	Percentage of genotypes 1+4	Percentage of genotype 1	Percentage of genotype 2	Percentage of genotype 3	Percentage of genotype 4	Reference	Second Reference
	Austria	[120]	Haushofer, 2001	Vienna and surrounding areas	NA	cohort	NA / 250 CHCV patients	census	M/F (54.0/47.4) / 42.8% (study population)	HCV antibodies / HCV RNA (not specified)	Inno-LiPA HCV II	no	75	40 (Gen3) 26.7 (Gen1b) 21.3 (Gen1a)	5.3 (Gen4) 1.3 (Gen2)	53.3	48	1.3	40	5.3	Haushofer AC, Kopty C, Hauer R, Brunner H, Halbmayer WM (2001) HCV genotypes and age distribution in patients of Vienna and surrounding areas. J Clin Virol 20: 41-47.
	Belgium	[91]	Mathei, 2005	Antwerp city and province of Limburg	1999-2000	cross-sectional	MMT / DU (310 PWID , 194 anti-HCV +ve)	census	34.7/33.5%	Enzyme Immunoasay (AxSYM HCV 3.0), Immunoblot assay(RIBA-3), PCR 5'UTR	Line Probe Assay (Versant HCV Genotype -LiPA assay)	no	173	45.9 (Gen3) 43.1 (Gen1)	9 (Gen4) 1.6 (Gen2)	52.1	43.1	1.6	45.9	9	Mathei C, Wollants E, Verbeeck J, Van RM, Robaeys G, Van DP, Buntinx F (2005) Molecular epidemiology of hepatitis C among drug users in Flanders, Belgium: association of genotype with clinical parameters and with sex- and drug-related risk behaviours. Eur J Clin Microbiol Infect Dis 24: 514-522.
	Belgium	[92]	Micalessi, 2008	National	2004-2005	cross-sectional	Drug treatment centers / 1017 PWID (286 anti-HCV +ve)	Sub-sample of previous census study amongst drug users	33 / 26% (in 150 PWID anti-HCV +ve)	ELISA- 3, RIBA-3, INNO-LIA/ TMA (Versant HCV RNA)	LiPA	no	98	49 (Gen3a) 16.3 (Gen1a) 15.3 (Gen1b)	8.2 (Gen4c/4d) 4.1 (Gen1) 2 (Gen1a/1b) 1 (Gen2b) 1 (Gen2a/2c) 1 (Gen4)	46.9	37.7	2	49	9.2	Micalessi MI, Gerard C, Ameye L, Plasschaert S, Brochier B, Vranckx R (2008) Distribution of hepatitis C virus genotypes among injecting drug users in contact with treatment centers in Belgium, 2004-2005. J Med Virol 80: 640-645.
	Bulgaria	[121]	Ciccozzi, 2011	Sofia	NA	cohort	National Center for Addictions / 32 CHCV PWID	census	NA / 30%	NA /RT-PCR	NS5B Sequencing	NS5B region	20	65 (Gen3a) 30 (Gen1a)	5 (Gen1b)	35	35	0	65	0	Ciccozzi M, Zehender G, Cento V, Lo PA, Teoharov P, Pavlov I, Bogdanova V, Perno CF, Ciotti M (2011) Molecular analysis of hepatitis C virus infection in Bulgarian injecting drug users. J Med Virol 83: 1565-1570.
	Bulgaria	[94,95]	Teoharov, 2009; NFP Bulgaria, 2009	Sofia	01/2008-10/2008	cross-sectional	DTC; NSP (the outreach programme CARITAS which does provide NS exchange; LTS; Ever PWIDs; serum / 147 anti-HCV +ve PWID	The sampling procedure is open and independently randomized	NA/ 27.9%	ELISA/ COBAS Amplicor HCV 2.0	Lipa	no	113	63.7 (Gen1b) 32.7 (Gen3a)	1.7 (Gen1a)	65.4	65.4	0	32.7	0	Teoharov P, Pavlov I (2009) Genetic diversity of hepatitis C virus among Bulgarian injecting drug users with hepatitis C. Clinical Microbiology and Infection. Conference: 19th European Congress of Clinical Microbiology and Infectious Diseases (ECCMID) Helsinki Finland. Conference Start: 20090516 Conference End: 20090519. Conference Publication: (var.pagings). 15 (pp S594), 2009. Date of Publicati…	Reitox National Focal Point Bulgaria (2009) 2009 National Report (2008 Data) to the EMCDDA.
	Cyprus	[96]	Demetriou, 2010	different regions	8/2008-11/2008	cross-sectional	detoxification centers / 40 PWIDs	systematic sampling	27 / 3% (of anti HCV+ve PWIDs)	EIA / RT-PCR	Core-E1 and NS5B Sequencing	core-E1 and NS5B region	14	57 (Gen3a) 43 (Gen1b)	NA	43	43	0	57	0	Demetriou VL, van de Vijver DA, Hezka J, Kostrikis LG, Kostrikis LG (2010) Hepatitis C infection among intravenous drug users attending therapy programs in Cyprus. J Med Virol 82: 263-270.
	Czech Republic	[122]	Krekulova, 2001	Prague	10/1998-1/2000	cross-sectional	3 Hospitals / 256 (Suspect for HCV),126 anti-HCV +ve	Exhaustive sample of all new patrients	22.1 (16-38) / 44.1% (PWID, anti-HCV-ve)	ELISA-2 /COBAS Amplicor HCV 2.0	5'NC and NS5B Sequencing	no	53	64.1 (Gen1b) 26.4 (Gen1a)	5.7 (Gen3) 1.9 (Gen 2) 1.9 (NT)	90.5	90.5	1.9	5.7	0	Krekulova L, Rehak V, Madrigal N, Johnson M, Killoran P, Riley LW (2001) Genotypic and epidemiologic characteristics of hepatitis C virus infections among recent injection drug user and nonuser populations. Clin Infect Dis 33: 1435-1438.
	Czech Republic	[97]	Krekulova, 2009	Prague	2005-2007	cross-sectional	Hepatology Centre / PWID	census	27 / 31% (of 222 selected subjects)	ELISA / RT-PCR	NS5B Sequencing	NS5B region	222	40.5 (Gen1a) 35.1 (Gen1b) 23.4 (Gen3)	NA	75.6	75.6	0	23.4	0	Krekulova L, Rehak V, Strunecky O, Nemecek V (2009) Current situation and trends in the hepatitis C virus genotype distribution among injecting drug users in the Czech Republic. Epidemiol Mikrobiol Imunol 58: 84-89.
	Estonia	[123]	Tallo, 2007	EN, N, S. Estonia	11/1994-12/2004	cross-sectional	Infectious Disease Clinics / 353 anti-HCV +ve	census	NA / 25.5% (of HCV+ve PWIDs)	ELISA- 3, EIA-3., RIBA-3 , Inno-LIPA Ab III / 5'-UTR PCR	NS5B Sequencing	NS5B and/or 5'UTR region	35	63 (Gen1b) 37 (Gen3a)	NA	63	63	0	37	0	Tallo T, Norder H, Tefanova V, Krispin T, Schmidt J, Ilmoja M, Orgulas K, Pruunsild K, Priimagi L, Magnius LO (2007) Genetic characterization of hepatitis C virus strains in Estonia: fluctuations in the predominating subtype with time. J Med Virol 79: 374-382.
	France	[124]	Bourliere, 2002	SE France	1990-2000	retrospective cohort	referral center of Marseilles, hepatogastroenterology depts /1183 ( anti-HCV +ve)	census	41.1±12.7/ 39.5% (of HCV ve+)	ELISA-2 or -3 / COBAS Amplicor HCV, bDNA 2.0	InnoLIPA	no	389	36.8 (Gen3a) 30.3 (Gen1a) 15.9 (Gen1b)	7.5 (Gen4) 6.7 (Gen1NT) 2.3 (Gen2a) 0.5 (mixed)	60.4	52.9	2.3	36.8	7.5	Bourliere M, Barberin JM, Rotily M, Guagliardo V, Portal I, Lecomte L, Benali S, Boustiere C, Perrier H, Jullien M, Lambot G, Loyer R, LeBars O, Daniel R, Khiri H, Halfon P (2002) Epidemiological changes in hepatitis C virus genotypes in France: evidence in intravenous drug users. J Viral Hepat 9: 62-70.
	France	[102]	Elghouzzi, 2000	different regions	1994-1996	cross-sectional	blood transfusion centers / 518 (anti-HCV +ve)	census	38 / 48.6% (in study population), 25.2% (in PWIDs)	ELISA -3, RIBA 3.0/ COBAS Amplicor HCV	Inno LiPA HCV II	no	62	41.9 (Gen3a) 30.6 (Gen1a) 11.3 (Gen1b)	9.7 (Gen4) 4.8 (Gen2) 1.6 (Gen1NT)	53.2	43.5	4.8	41.9	9.7	Elghouzzi MH, Bouchardeau F, Pillonel J, Boiret E, Tirtaine C, Barlet V, Moncharmont P, Maisonneuve P, du Puy-Montbrun MC, Lyon-Caen D, Courouce AM (2000) Hepatitis C virus: routes of infection and genotypes in a cohort of anti-HCV-positive French blood donors. Vox Sang 79: 138-144.
	France	[103]	Cournot, 2004	Tarbes	1990-2000	cross-sectional (from retrospective cohort)	HCV patients attending the inpatient or outpatient clinics at the Tarbes Hospital Center Hepato-gastroenterology Unit	census	31.9 / 25 (in PWID)	NA	NA	no	51	56 (Gen1) 40 (Gen3)	2 (Gen2) 3 (Gen4)	59	56	2	40	3	Cournot M, Glibert A, Castel F, Druart F, Imani K, Lauwers-Cances V, Morin T (2004) Management of hepatitis C in active drugs users: experience of an addiction care hepatology unit. Gastroenterol Clin Biol 28: 533-539.
	France	[125]	Payan, 2005	different regions	9/2000-4/2001	cross-sectional	26 referral centers / 1769 CHCV	census	45±12 / 39.5% (study population)	NA /COBAS Amplicor HCV 2.0, bDNA 2.0 and 3.0, Monitor HCV RNA 2.0	LiPA, Sequencing, primer specific PCR,enzyme-restriction PCR	no	672	36 (Gen3) 26.9 (Gen1a) 14.2 (Gen1b) 10.5 (Gen4)	2.4 (Gen2) 0.1 (Gen5)	51.6	41.1	2.4	36	10.5	Payan C, Roudot-Thoraval F, Marcellin P, Bled N, Duverlie G, Fouchard-Hubert I, Trimoulet P, Couzigou P, Cointe D, Chaput C, Henquell C, Abergel A, Pawlotsky JM, Hezode C, Coude M, Blanchi A, Alain S, Loustaud-Ratti V, Chevallier P, Trepo C, Gerolami V, Portal I, Halfon P, Bourliere M, Bogard M, Plouvier E, Laffont C, Agius G, Silvain C, Brodard V, Thiefin G, Buffet-Janvresse C, Riachi G, Grattar…
	Germany	[126]	Backmund, 2001	NA	1997-1998	prospective, cohort, semi-experimental	opiate-dependent patients (PWIDs) with HCV at a detoxification Unit	census	32.5/41	EIA-2 / Cobas Amplicor HCV	NA	no	50	54 (Gen 1a or 1b) 46 (Gen2 or Gen3)	NA	54	54	NA	NA	0	Backmund M, Meyer K, Von ZM, Eichenlaub D (2001) Treatment of hepatitis C infection in injection drug users. Hepatology 34: 188-193. S0270-9139(01)99075-5 [pii];10.1053/jhep.2001.25882 [doi].
	Germany	[127]	Ross, 2000	Essen	1994-1997	retrospective cohort	outpatient clinic, Essen University Hospital / 395 patients	census	NA / 38.9% (study population)	EIA-2, / Monitor HCV RNA	Sequencing	core E-1 region	78	51.3 (Gen1a) 30.8 (Gen3a) 11.5 (Gen1b)	2.6 (Gen2b) 2.6 (Gen4) 1.2 (Gen2a)	65.4	62.8	3.8	30.8	2.6	Ross RS, Viazov S, Renzing-Kohler K, Roggendorf M (2000) Changes in the epidemiology of hepatitis C infection in Germany: shift in the predominance of hepatitis C subtypes. J Med Virol 60: 122-125.
	Germany	[128]	Schroter, 2002	N. Germany, Homburg, Frankfurt	7/2000-1/2001	cross-sectional	inpatients University Hospital (Hamburg-Eppendorf) + ourtpatients of general practitioners / 747 patients	census	NA / NA	Not specified	immunoblot assay (NS-4 IBA),sequencing	no	172	31 (Gen1b) 31 (Gen3a) 23 (Gen1a)	8 (Gen2a/3b) 7 (Gen4a)	61	54	NA	31	7	Schroter M, Zollner B, Schafer P, Reimer A, Muller M, Laufs R, Feucht HH (2002) Epidemiological dynamics of hepatitis C virus among 747 German individuals: new subtypes on the advance. J Clin Microbiol 40: 1866-1868.
	Greece	[106]	Christofidou, 2008	SW Greece, Patras	2001-2004	cross-sectional	University Hospital of Patras / 758 high-risk for HCV consecutive patients/109 PWID	census and systematic sampling	27.3±3 / 0	MEIA-3, INNO-LIA HCV / bDNA	LIPA	no	74	53.4 (Gen3) 30.1 (Gen1)	8.2 (Gen2) 8.2 (Gen4)	38.3	30.1	8.2	53.4	8.2	Christofidou M, Jelastopulu E, Economides G, Spiliopoulou I, Siagris D, Labropoulou-Karatza C, Anastassiou ED, Dimitracopoul G (2008) Epidemiology of Chronic Hepatitis C Virus Infection in High Risk Groups. Hepatitis Monthly 8: 11-16.
	Greece	[129]	Gigi, 2007	Thessaloniki	1997-2004	cross-sectional	Clinics in Thessaloniki / 163 CHCV PWID	census	31 / 13.5% (study population)	COBAS Amplicor HCV 2.0	LIPA	no	163	65 (Gen3) 22 (Gen1) 10.4 (Gen4)	2.4 (Gen2)	32.4	22	2.4	65	10.4	Gigi E, Sinakos E, Lalla T, Vrettou E, Orphanou E, Raptopoulou M (2007) Treatment of intravenous drug users with chronic hepatitis C: treatment response, compliance and side effects. Hippokratia 11: 196-198.
	Greece	[130]	Katsoulidou, 2006	Athens	1987-2002	cross-sectional	Clinics and units throughout Greece/ 1686 CHCV patients	census	32.3 / 15.8% (PWID CHC)	EIA /COBAS Amplicor HCV	Inno LiPA HCV II	NS5B region	361	58.2 (Gen3) 15 (Gen1a) 11.6 (Gen4)	9.4 (Gen1b) 1.4 (Gen2) 1.4 (mixed)	36	24.4	1.4	58.2	11.6	Katsoulidou A, Sypsa V, Tassopoulos NC, Boletis J, Karafoulidou A, Ketikoglou I, Tsantoulas D, Vafiadi I, Hatzis G, Skoutelis A, Akriviadis E, Vasiliadis T, Kitis G, Magiorkinis G, Hatzakis A (2006) Molecular epidemiology of hepatitis C virus (HCV) in Greece: temporal trends in HCV genotype-specific incidence and molecular characterization of genotype 4 isolates. J Viral Hepat 13: 19-27.
	Greece	[131]	Manolakopoulos, 2010	Athens and Rhodes island	2000-2007	retrospective cohort	Patients with a history of PWID followed at three referral Liver Units: (i) self-reporting of intravenous injection for at least 6 months, (ii) no previous antiviral treatment experience and (iii) duration of antiviral treatment for at least 4 weeks according to the standard of care regimens in each chronological period [before 2003 interferon-a (2a or 2b) with or without ribavirin and after 2003…	cencus	41/28	NA / PCR	NA	no	175	58.8 (Gen2/Gen3) 41.2 (Gen1/Gen4)	NA	41.2	NA	NA	NA	NA	Manolakopoulos S, Deutsch MJ, Anagnostou O, Karatapanis S, Tiniakou E, Papatheodoridis GV, Georgiou E, Manesis E, Tzourmakliotis D, Archimandritis AJ (2010) Substitution treatment or active intravenous drug use should not be contraindications forantiviral treatment in drug userswith chronic hepatitis C. Liver International 30: November. http://dx.doi.org/10.1111/j.1478-3231.2010.02341.x.
	Greece	[132]	Papadopoulos, 2010	Alexandroupolis, Thrace	2003-2009	cross-sectional (from prospective cohort)	Dept of Internal Medicine / 162 CHCV	census	37.7±1.2/ 12.9% (PWID CHC)	COBAS Amplicor HCV v.2.0	INNO-LiPA HCV II	no	56	44.6 (Gen1) 42.8 (Gen3) 10.7 (Gen2)	1.8 (Gen4)	46.4	44.6	10.7	42.8	1.8	Papadopoulos V, Gogou A, Mylopoulou T, Mimidis K (2010) Should active injecting drug users receive treatment for chronic hepatitis C? Arq Gastroenterol 47: 238-241.
	Greece	[133]	Raptopoulou, 2011	National	1997-2006	cross-sectional	20 hepatology centres / 2817 anti-HCV +ve/865 PWID	census	41.3/ 40.7% (study population), 19.8% (PWID)	COBAS Amplicor HCV Monitor, bDNA	LIPA	no	865	63.3 (Gen3) 23.0 (Gen1) 11.1 (Gen4)	2.6 (Gen2)	34.1	23	2.6	63.3	11.1	Raptopoulou M, Touloumi G, Tzourmakliotis D, Nikolopoulou G, Dimopoulou M, Giannoulis G, Vasiliadis T, Skoutelis A, Anagnostou O, Hatzis G, Manolakopoulos S (2011) Significant epidemiological changes in chronic hepatitis C infection: results of the nationwide HEPNET-GREECE cohort study. Hippokratia 15: 26-31.
	Greece	[134]	Savvas, 2005	Athens	1996-2000	cross-sectional	University of Athens (Liver unit, referral centre) / 434 CHCV	convenience sample	34.6± / 36.3% (PWID CHC)	NA /Amplicor HCV	Inno-LiPA	no	80	65 (Gen3) 17.5 (Gen1) 15 (Gen4)	1.2 (Gen2) 1.2 (mixed)	32.5	17.5	1.2	65	15	Savvas SP, Koskinas J, Sinani C, Hadziyannis A, Spanou F, Hadziyannis SJ (2005) Changes in epidemiological patterns of HCV infection and their impact on liver disease over the last 20 years in Greece. J Viral Hepat 12: 551-557.
	Ireland	[108]	Keating, 2005	Dublin	1/1997-1/2001	cross-sectional	5 drug treatment clinics / 496 anti-HCV+ PWID	systematic sampling	28.75 (SD 6.35), 26.11 (SD 5.93) /31.2%	EIA-2 and -3, RIBA/ COBAS Amplicor HCV	RFLP of sequences in the 5 non-coding region	no	299	48.8 (Gen1) 48.5 (Gen3)	2 (Gen2) 0.7 (Gen4)	49.5	48.8	2	48.5	0.7	Keating S, Coughlan S, Connell J, Sweeney B, Keenan E (2005) Hepatitis C viral clearance in an intravenous drug-using cohort in the Dublin area. Ir J Med Sci 174: 37-41.
	Italy	[135]	Dal Molin, 2002	NE Italy, Trieste	1997-2001	cross-sectional	Dept of Public Medicine Sciences, University of Trieste /405 anti-HCV +ve	cencus	NA / NA	RT- nested-PCR	Hybridization of DNA with specific probe	no	77	42.9 (Gen1a) 37.7 (Gen3a) 14.2 (Gen1b)	5.2 (Gen2)	57.1	57.1	5.2	37.3	0	Dal Molin G, Ansaldi F, Biagi C, D'Agaro P, Comar M, Croce L, Tiribelli C, Campello C (2002) Changing molecular epidemiology of hepatitis C virus infection in Northeast Italy. J Med Virol 68: 352-356.
	Italy	[136]	Saracco, 2000	NW Italy	5/1996-10/1997	cross-sectional	31 medical centers / 650 CHCV patients	census	41.7+/12 / 34.6% (study population)	ELISA - 3 / bDNA v.2.0	LIPA HCV	no	150	43.5 (Gen3) 38.4 (Gen1) 15.2 (Gen4)	2.8 (Gen2)	53.6	38.4	2.8	43.5	15.2	Saracco G, Sostegni R, Ghisetti V, Rocca G, Cariti G, Andreoni M, Tabone M, Roffi L, Calleri G, Ballaré M, Minoli G, Sartori M, Tappero GF, Traverso A, Poggio A, Orani A, Maggi G, Rizzetto M (2000) Hepatitis C virus genotypes in a non-cirrhotic Italian population with chronic hepatitis C: correlation with clinical, virological and histological parameters. Results of a prospective multicentre stud…
	Italy	[137]	Sereno, 2009	Rome	2000-2006	prospective cohort	Dept of Infectious and Tropical Diseases, University of Rome / 200 CHCV PWID	census (evaluated)	44±7.9 / 13.5% (study population)	ELISA -3 / RT-PCR	LIPA	no	200	45.5 (Gen1) 35 (Gen3) 15 (Gen4)	3.0 (Gen2) 1.0 (1b/3a) 0.6 (Gen 4f) 0.5 (Gen5)	61.1	45.5	3	35	15.6	Sereno S, Perinelli P, Laghi V (2009) Changes in the prevalence of hepatitis C virus genotype among Italian injection drug users-relation to period of injection started. J Clin Virol 45: 354-357.
	Lithuania	[138]	Liakina, 2009	NA	1996-2006	cohort	Center of Hepatology,Gastroenterology and Dieterics of Vilnious University Hospital Santariskiu Clinics / 1158 CHCV	census	48.7±13.0 / 44.9% (study population)	MEIA-3 /COBAS AMPLICOR HCV 2.0, COBAS AMPLICOR HCV Monitor 2.0	Inno LiPA HCV II	no	12	75 (Gen3) 16.7 (Gen1) 8.3 (Gen2)	NA	16.7	16.7	8.3	75	0	Liakina V, Speiciene D, Irnius A, Valantinas J (2009) Changes in hepatitis C virus infection routes and genotype distribution in a Lithuanian cohort with chronic hepatitis C. Med Sci Monit 15: H17-H23.
	Poland	[139]	Chlabicz, 2008	NE Poland	2002-2006	cohort	Dept of Infectious Diseases, Medical University of Bialystok / 179 CHCV	blood samples from patients evaluated for antiviral treatment	39.1 / 34.1% (study population), 33.8/17.4% (PWIDs)	MEIA -3 / nested RT- PCR	5'UTR sequencing, Inno LiPA HCV II	no	23	56.5 (Gen3) 34.8 (Gen1)	8.7 (Gen4)	43.5	34.8	0	56.5	8.7	Chlabicz S, Flisiak R, Kowalczuk O, Grzeszczuk A, Pytel-Krolczuk B, Prokopowicz D, Chyczewski L (2008) Changing HCV genotypes distribution in Poland--relation to source and time of infection. J Clin Virol 42: 156-159.
	Portugal	[140]	Calado, 2011	Lisbon	1998-2000/group A 2008-2009/group B	cross-sectional	Amadora Hospital, group A / 66 HIV(+)-57anti-HCV(+) ,Taipas detoxification center /23 HIV(+)-17HCV(+) and 122 HIV(-) - 65 anti-HCV+ve	census	31.2+_6.39 (group A) , 37.6+_8.5 (group B) / 33.3% (group A), 27.4% (group B)	ImmunoFlow HCV rapid test/ 5'UTR PCR	E1 and NS5B sequencing	E1 region and NS5B region	52	53.8 (Gen1a) 21.2 (Gen3a) 11.5 (Gen4d)	7.7 (Gen1b) 5.8 (Gen4a)	78.8	61.5	0	21.2	17.3	Calado RA, Rocha MR, Parreira R, Piedade J, Venenno T, Esteves A (2011) Hepatitis C virus subtypes circulating among intravenous drug users in Lisbon, Portugal. J Med Virol 83: 608-615.
	Romania	[111]	Sultana, 2011	Bucharest	9/2008-3/2009	cross-sectional	center for addicts/ 45 PWID	NA	27.6±3.7 / 13.3% (study population)	EIA-3, RIBA / COBAS Amplicor HCV Monitor 2.0	LIPA -2.0	no	26	50 (Gen1b) 23.1 (Gen1a) 11.5 (Gen4)	7.7 (Gen3a) 7.7 (NT)	84.6	73.1	0	7.7	11.5	Sultana C, Vagu C, Temereanca A, Grancea C, Slobozeanu J, Ruta S (2011) Hepatitis C Virus Genotypes in Injecting Drug Users from Romania. Cent Eur J Med 6: 672-678.
	Slovenia	[141]	Seme, 2009	National	1/1993-12/2007	cohort	blood bank, hemodialysis unit, clinics treatment centers / 2775 anti-HCV +ve	regular screening,census	36.6±15.4 / 32.7% (study population)	ELISA -3 / Amplicor HCV, COBAS Amplicor HCV 1.0 and 2.0, COBAS Ampliprep/COBAS AMPLICOR HCV	Inno-Lipa HCV II	no	516	58.1 (Gen3) 38.6 (Gen1)	1.7 (Gen4) 1.6 (Gen2)	40.3	38.6	1.6	58.1	1.7	Seme K, Vrhovac M, Mocilnik T, Maticic M, Lesnicar G, Baklan Z, Volkar JM, Rajter M, Stepec S, Lunar M, Poljak M (2009) Hepatitis C virus genotypes in 1,504 patients in Slovenia, 1993-2007. J Med Virol 81: 634-639.
	Spain	[142]	Serra, 2003	NA	NA	retrospective cohort	NA / 375 anti-HCV +ve	blood samples from patients evaluated for chronic HCV	46 / 50.1% (study population)	COBAS Amplicor HCV	Inno LiPA HCV III	no	95	40 (Gen1a) 27 (Gen3) 17.4 (Gen1b) 14.8 (Gen4)	0.9 (Gen2)	72.2	57.4	0.9	27	14.8	Serra MA, Rodriguez F, del Olmo JA, Escudero A, Rodrigo JM (2003) Influence of age and date of infection on distribution of hepatitis C virus genotypes and fibrosis stage. J Viral Hepat 10: 183-188.
	Spain	[143]	Touceda, 2002	El Ferrol	7/1996-11/2000	cohort	NA / 479 anti-HCV +ve	blood samples from patients evaluated for chronic HCV	46 / 35.3% (study population)	ELISA, immunoblot / COBAS Amplicor HCV	Inno LiPA HCV II	no	161	30.4 (Gen1a) 26.7 (Gen3a), 16.1 (4c/4d), 14.9 (Gen1b),	6.2 (Gen1NT) 3.1 (NG) 1 (Gen2b) 1.2 (2a/2c) 1 (2b)	67.6	51.5	3.2	26.7	16.1	Touceda S, Pereira M, Agulla A (2002) Prevalence of hepatitis C virus genotypes in the area of El Ferrol (La Coruna, Spain). Enferm Infecc Microbiol Clin 20: 200-204.
	Sweden	[112]	Lidman, 2009	Stockholm county	22/3/2004-6/6/2006	cross-sectional multicentre	Drug treatment Center / PWID	census	35.6 / 24.8% (study population)	Chemiluminescent micro-particle Immunoassay (CMIA), Cobas Ampliprep/Cobas Amplicor HCV 2.0	PCR based genotyping assays	no	206	35.9 (Gen1a & b) 33 (Gen3a)	8.7 (Gen2a & b) 0.9 (Gen4) 0.5 (Gen1a/2b) 0.9 (Gen1a/4) 0.5 (Gen1b/2a) 0.5 (Gen1b/2b) 0.9 (Gen1b/3a) 0.5 (Gen2a/3a) 0.5 (Gen2b/4) 0.5 (Gen2b/6a) 0.5 (Gen3a/3b)	37.7	36.4	8.7	33.5	0.9	Lidman C, Norden L, Kaberg M, Kall K, Franck J, Aleman S, Birk M (2009) Hepatitis C infection among injection drug users in Stockholm Sweden: prevalence and gender. Scand J Infect Dis 41: 679-684.
	The Netherlands	[144]	van de Laar, 2005	Amsterdam	Group A: 1985-1989 Group B: 2000-2004	cohort	outreach on the streets, methadone posts	respondent driven sampling	Group A: NA/90%, Group B: NA/48%	MEIA-3/WESTERN BLOT/RT-PCR	NS5B Sequencing	NS5B region	54	Group A: 52 (Gen1a) 13 (Gen1b) 35 (Gen3a) Group B: 17 (Gen3a) 61 (Gen1a	Group B: 9 (Gen1b) 9 (Gen4) 4 (Gen2b)	70.963					van de Laar TJ, Langendam MW, Bruisten SM, Welp EA, Verhaest I, van Ameijden EJ, Coutinho RA, Prins M (2005) Changes in risk behavior and dynamics of hepatitis C virus infections among young drug users in Amsterdam, the Netherlands. J Med Virol 77: 509-518.
	The Netherlands	[113]	van de Laar, 2009	Amsterdam	1985-2005	cohort	Amsterdam Cohort Study of drug users / PWID (except 1) that seroconverted in 1989-1994	open cohort	29/42	NA/in-house RT-PCR	NS5B Sequencing	NS5B region	74	47 (Gen1a) 32(Gen3a)	8 (Gen 4d) 6 (Gen1b) 6 (Gen2a/b) 1 (Gen4a)	62	53	6	32	9	van de Laar TJ, Molenkamp R, van den Berg C, Schinkel J, Beld MG, Prins M, Coutinho RA, Bruisten SM (2009) Frequent HCV reinfection and superinfection in a cohort of injecting drug users in Amsterdam. J Hepatol 51: 667-674.
	UK	[115]	Jowett, 2001	Newcastle	1991-1998	retrospective cohort	PWIDs HCV antibody positive attending hospital services	cencus	32/30	NA/RIBA and PCR	NA	no	48	50 (Gen1a) 37.5 (Gen3a)	8.3 (Gen1b) 4.2 (Gen2)	58.3	58.3	4.2	37.5	0	Jowett SL, Agarwal K, Smith BC, Craig W, Hewett M, Bassendine DR, Gilvarry E, Burt AD, Bassendine MF (2001) Managing chronic hepatitis C acquired through intravenous drug use. QJM 94: 153-158.
	UK	[145]	Balogun, 2003	England, Wales	11/1996-1/1997	cross-sectional	seven public health laboratories / 321 anti-HCV +ve	census	34 / 22.2% (PWID HCV+)	ELISA-3 , RIBA / RT-PCR	RFLPs	no	46	43.5 (Gen3a) 32.6 (Gen1a)	8.7 (Gen1b) 8.7 (Gen2b) 4.3 (Gen3) 2.2 (Gen1NT)	43.5	43.5	8.7	47.8	0	Balogun MA, Laurichesse H, Ramsay ME, Sellwood J, Westmoreland D, Paver WK, Pugh SF, Zuckerman M, Pillay D, Wreghitt T (2003) Risk factors, clinical features and genotype distribution of diagnosed hepatitis C virus infections: a pilot for a sentinel laboratory-based surveillance. Commun Dis Public Health 6: 34-39.
	UK	[82]	Balogun, 2009	15 sites in England, Wales, & Northern Ireland	1995-2001	cross-sectional	Attendees of STI clinics. PWID, ever	census	NA/63.63	Ortho HCV 3 ELISA and Monolisa anti-HCV + in case of dicordant results RIBA-3 / PCR 5' UTR	RFLPs	no	11	27.3 (Gen1a) 27.3 (Gen 1b) 27.3 (Gen3a)	9 (Gen3b) 9 (Gen2b)	54.6	54.6	9	36.3	0	Balogun MA, Murphy N, Nunn S, Grant A, Andrews NJ, Teo CG, Ramsay ME, Parry JV (2009) Prevalence and incidence of hepatitis C in injecting drug users attending genitourinary medicine clinics. Epidemiol Infect 137: 980-987. S0950268808001660 [pii];10.1017/S0950268808001660 [doi].
	UK	[81]	Hope, 2011	Bristol	2006	cross-sectional	community / 299 PWID	respondent-driven sampling	30.3 / 27% (study population)	oral fluid specimens by OraSure and Salivette, and at least one dried blood spot + modified Ortho HCV 3.0 SAVe enzyme-linked immunosorbent assay (ELISA)	(i) PCR amplification of the noncoding region (NCR) followed by restriction fragment polymorphism (RFLP) and (ii) PCR amplification of the NS5B region followed by direct sequencing	NS5B region	114	52.6 (Gen1a) 40.3 (Gen3a)	3.6 (Gen2b) 1.8 (Gen2a) 1.8 (Gen4d)	54.4	52.6	5.4	40.3	1.8	Hope VD, Hickman M, Ngui SL, Jones S, Telfer M, Bizzarri M, Ncube F, Parry JV (2011) Measuring the incidence, prevalence and genetic relatedness of hepatitis C infections among a community recruited sample of injecting drug users, using dried blood spots. J Viral Hepat 18: 262-270.
	UK	[146]	Jack, 2009	Nottingham	2005-2008	prospective, cohort, semi-experimental	active IDUs attending opiate substitution clinics in primary care (data are for those with primary diagnosis of chronic infection)	census	34.7/27.5	NA/ RT-PCR	NA	no	124	46.8 (Gen1) 41.2 (Gen3)	1.6 (Gen2) 0.8 (Gen4) 4 (Gen1/3)	47.6	46.8	1.6	41.2	0.8	Jack K, Willott S, Manners J, Varnam MA, Thomson BJ (2009) Clinical trial: a primary-care-based model for the delivery of anti-viral treatment to injecting drug users infected with hepatitis C. Aliment Pharmacol Ther 29: 38-45. APT3872 [pii];10.1111/j.1365-2036.2008.03872.x [doi].
	UK	[147]	Mohsen, 2001	Trent region	1/1/1991-1/12/1998	prospective cohort	five centers / 1122 anti-HCV +ve (study group)	census	NA / 32% (study group)	ELISA-2, -3, / COBAS Amplicor HCV, nested RT-PCR	RFLPs	no	149	47 (Gen1) 42.9 (Gen3)	8.7 (Gen2) 0.7 (Gen4) 0.7 (Gen5)	47.7	47	8.7	42.9	0.7	Mohsen AH (2001) The epidemiology of hepatitis C in a UK health regional population of 5.12 million. Gut 48: 707-713.
		NA = not available,
		N = North, S = South, NE = North-East, SE = SouthEast, NW = North-West, SW = SouthWest
		RFLPs = Restriction fragment length polymorphism assay
		LiPA = Line Probe Assay
		ELISA = Enzyme -linked Immunosorbent assay
		RIBA = Immunoblot assay
		TMA = Transcription Mediated Amplification assay
		INNO-LIPA = Reverse hybridization assay
		b DNA = signal amplification assay
		MEIA = microparticle Enzyme immunoassay
		# studies with non-PWID samples were included only if data for PWID-only could be extracted
		$ study design indicates the nature of the data extracted rather than the overall study design, where possible

## Sheet: Table 6 Coinfection
	Table 6. Studies on HCV - HIV coinfection in PWID
	Country	Ref number	Author, year	Geographic coverage	Study period	Study design $	Setting / study population #	Method of assignment/ recruitment	Number tested for HCV (sample size)	Mean age / proportion male	Mean/ median yrs injecting	Type of test	Number HCV+	HCV prev (%)	Number tested for HIV	HIV prev (%)	Number tested for HIV and HCV	HCV prevalence among HIV+ (%)	HCV prevalence among HIV- (%)	HIV prevalence among HCV+ (%)	Reference
	Austria	[148]	Öbig, 2013	National	2008	cross-sectional (diagnostic testing)	Drug treatment centers - inpatient Drug treatment centers - outpatient, other settings, ever PWIDs, serum	Diagnostic data from 45 treatment facilities has been reported on voluntary base, no systematic sampling	350	NA	NA	NA	165	47.1429	317	0.946372	309	34.1963	NA	0.686476	Öbig (2013) Gesundheit Österreich GmbH/ Österreichisches Bundesinstitut für Gesundheitswesen - GÖG/ÖBIG (unpublished data).
	Belgium	[92]	Micalessi, 2008	National	2004-2005	cross-sectional	HCV antibody positive PWIDs at Drug treatment centers	Sub-sample of previous study amongst durg users	150	33/0.74	NA	Ortho HCV 3.0 ELISA assay (Ortho-Clinical Diagnostics, Raritan, NJ)	150	NA	NA	2.1	96	NA	NA	2.1	Micalessi MI, Gerard C, Ameye L, Plasschaert S, Brochier B, Vranckx R (2008) Distribution of hepatitis C virus genotypes among injecting drug users in contact with treatment centers in Belgium, 2004-2005. J Med Virol 80: 640-645.
	Belgium	[149]	Matheï, 2011	Antwerp	2008	cross-sectional (diagnostic testing)	DTC; ever PWIDs; serum	Random sampling	335	NA	NA	NA	277	82.6866	329	5.77508	325	84.2105	NA	5.88151	Matheï C (2011) Internal document. Free Clinic: Antwerp.
	Bulgaria	[150]	NFP Bulgaria, 2010	Sofia	2009	cross-sectional	DTC; NSP (the outreach programme CARITAS which does provide NS exchange; LTS; Ever PWIDs; serum	The sampling procedure is open and independently randomized - every IV user, responding to the definition of PWID, even being out of the treatment or needle/syrinqe exchange programmes can profit from a free, confidential and voluntary testing / counceling for HIV, Hepatitis B and C.	955	NA	NA	NA	584	61.1518	960	2.70833	955	88.4615	NA	3.91784	National Focal Point (2010) Annual report on the state of drug related problems in Bulgaria.
	Cyprus	[96]	Demetriou, 2010	different regions	2008	cross-sectional	PWID in 5 treatment centres	systematic sampling	40	27 / 0.85	10 years for HCV+ve, 6 years for HCV-ve	AxSYM anti-HCV, Abbott Diagnostics on Ab +ve, PCR and phylogenetic analysis	20	50	40	0	40	0	0	0	Demetriou VL, van de Vijver DA, Hezka J, Kostrikis LG, Kostrikis LG (2010) Hepatitis C infection among intravenous drug users attending therapy programs in Cyprus. J Med Virol 82: 263-270.
	Czech Republic	[122]	Krekulova, 2001	Prague	1998-2000	cross-sectional	All patients with clinical symptoms and elevated liver enzymes who presented to 3 Prague hospitals and all patients who were referred to the hospitals because of suspicion of contact with known cases of hepatitis	Exhaustive sample of all new patrients	59	22.1/0.56	NA	ELISA Monolisa anti–HCV-Plus,version 2; BioRad SA	50	84.7	59	0	59	NA	84.7	0	Krekulova L, Rehak V, Madrigal N, Johnson M, Killoran P, Riley LW (2001) Genotypic and epidemiologic characteristics of hepatitis C virus infections among recent injection drug user and nonuser populations. Clin Infect Dis 33: 1435-1438.
	Czech Republic	[118]	Vitous, 2007	Prague	2002-2005	cross-sectional (retrospective sample)	PWID attending outpatient clinic at Hospital	All PWID attending outpatient clinic excluding those attending for viral hepatitis	245	NA	NA	NA	174	71	245	0	245	0	71	0	Vitous A, Hobstova J (2007) [Infectious diseases in problem drug users hospitalized in the infectious ward of the Motol University Hospital in 2002-2005]. Klin Mikrobiol Infekc Lek 13: 70-75.
	Czech Republic	[61]	Mravčík, 2002	Karvina	1998-2001	cross-sectional (baseline sample of prospective study)	Health Services. PWID, ever	exhaustive, diagnostic testing	299	20.2 / 0.67	2	Abbott ELISA	63	21.1	264	0	NA	0	100	0	Mravcik V, Sebakova H (2002) Vyskyt virovych hepatitid typu B a C ve skupine injekcnich uzivatelu drog v okrese Karvina (HBV and HCV prevalence and incidence in IDUs in Karvina District, the Czech Republic). Adiktologie 2: 19-27.
	Czech Republic	[98]	Nechanská, 2013	National	2012	cross-sectional	opioid users in substitution treatment	National substitution register	270	32.2 / 0.73	NA	NA	146	54.0741	291	0	243	0	100	0	Nechanska B (2013) Udaje v Narodnim registru uzivatelu lekarsky indikovanych substitucnich latek - rok 2012 (Information in the National Register of Medically Indicated Substitution Substances - 2012). Aktualni informace .
	Denmark	[99]	Mossner, 2010	Funen county	1996	cross-sectional	IDUS in drug treatment center	census	128	NA	NA	AxSYMTM assay	115	89.8438	127	0	127	0	89.8	0	Mossner BK, Skamling M, Jorgensen TR, Georgsen J, Pedersen C, Christensen PB (2010) Decline in hepatitis B infection observed after 11 years of regional vaccination among Danish drug users. J Med Virol 82: 1635-1639.
	Denmark	[86]	Christensen, 2000	Nyborg	1996-1997	cross-sectional (baseline survey of cohort)	Prisons. Prisoners: PWID, ever	All prisoners were offered participation. Prisoners entering custody were included consecutively.	140	28 / 1	5 years	Anti-HCV was confirmed by RIBA from Ortho. HCV-RNA detected by in-house PCR (limit 100copies/ml)	122	87.1	140	0	140	0	0	0	Christensen PB, Krarup HB, Niesters HG, Norder H, Georgsen J (2000) Prevalence and incidence of bloodborne viral infections among Danish prisoners. Eur J Epidemiol 16: 1043-1049.
	Estonia	[151]	Huik, 2010	Estonia	2006-2007	cross-sectional	IDUs	recruited from synringe exchange programs and 3 prisons	374	26/0.81	100%>1year	ETI-AB-HCVK-3	285	76.2	374	55.6	373	90	65.0602	62.1053	Huik K, Sadam M, Karki T, Avi R, Krispin T, Paap P, Ruutel K, Uuskula A, Talu A, Abel-Ollo K, Lutsar I (2010) CCL3L1 copy number is a strong genetic determinant of HIV seropositivity in Caucasian intravenous drug users. J Infect Dis 201: 730-739.
	France	[152]	Defossez, 2008	Poitou-Charentes region of southwest France	1997, 2000, 2003	cross-sectional, repeated	PWID HCV tested through specific laboratories	census	NA	33/0.75	NA	third-generation ELISA	82	NA	82	2.4	82	NA	NA	2.4	Defossez G, Verneau A, Ingrand I, Silvain C, Ingrand P, Beauchant M (2008) Evaluation of the French national plan to promote screening and early management of viral hepatitis C, between 1997 and 2003: a comparative cross-sectional study in Poitou-Charentes region. Eur J Gastroenterol Hepatol 20: 367-372. 10.1097/MEG.0b013e3282f479ab [doi];00042737-200805000-00001 [pii].
	France	[103]	Cournot, 2004	Tarbes	1990-2000	cross-sectional (from retrospective cohort)	HCV antibody positive current and ex-PWIDs at liver unit	Exhaustive sample	225	31.9/0.75	NA	No details	225	NA	225	6.8	225	NA	NA	6.8	Cournot M, Glibert A, Castel F, Druart F, Imani K, Lauwers-Cances V, Morin T (2004) Management of hepatitis C in active drugs users: experience of an addiction care hepatology unit. Gastroenterol Clin Biol 28: 533-539.
	France	[22]	Cacoub, 2005	National	2001	cross-sectional (baseline survey of cohort)	HCV-infected patients attending internal medicine and infecious disease services	data collections sheets mailed to internal medicine and infecious disease services	NA	NA	NA	third-generation ELISA	114	NA	114	67.5	114	NA	NA	67.5	Cacoub P, Goderel I, Morlat P, Sene D, Myers RP, Alric L, Loustaud-Ratti V, Melin P, Limal N, Ouzan D, Perronne C, Carrat F (2005) Management of chronic hepatitis C in French departments of internal medicine and infectious diseases. Epidemiol Infect 133: 305-314.
	France	[153]	Jauffret-Roustide, 2009	multisite	2004	prospective cohort	time location sampling of PWID services	five French large cities (Lille, Strasbourg, Paris, Bordeaux, Marseille) During each structure/half day visit, a number of DUs (having injected or snorted drugs at least once in their life) corresponding to the calculated sample size were asked to participate and included if they if they consented to the interview and self fingerprick blood sampling on dried blood spots for HIV and HCV testing	1023	35 / 0.75	NA	third-generation ELISA kit from Ortho-Clinical Diagnostics (HCV 3.0, Raritan, NJ) on DBS		73.8	603	10.8	603	98.0769	NA	14.3527	Jauffret-Roustide M, Le SY, Couturier E, Thierry D, Rondy M, Quaglia M, Razafandratsima N, Emmanuelli J, Guibert G, Barin F, Desenclos JC (2009) A national cross-sectional study among drug-users in France: epidemiology of HCV and highlight on practical and statistical aspects of the design. BMC Infect Dis 9: 113.
	Germany	[154]	Backmund, 2005	Munich	1991-96	cross-sectional	1,656 opioid users, admitted to the detoxification unit during study period	Between April 1991 and December 1996, 1,656 opioid addicts were admitted to the detoxification unit. For those patients who were readmitted within the given time frame, data of the first admission only were included in the study in order not to violate the assumption of independent observations. Thus, 586 readmissions were excluded. Of the remaining 1,070 patients, 21 denied an anti-HIV test. Ove…	1.049	28,2 years (median) / 0.65	median duration of opioid use was 10 years.	HIV:not specified (test was performed from serum, routine testing in Germany must include confirmatory test by Immunoblot ,if ELISA was reactive); HCV: only Anti HCV	643 (Anti HCV)	61.29	1.049	4.76	1.049	92	not specified	7.2	Backmund M, Meyer K, Henkel C, Reimer J, Wachtler M, Schutz CG (2005) Risk Factors and predictors of human immunodeficiency virus infection among injection drug users. Eur Addict Res 11: 138-144.
	Germany	[155]	Mueller, 2009	Munich	2008	cross-sectional	PWID on OST	Take all strategy	146	35 / 0.66	NA	NA	99	68	146	7	146	90	NA	7	Muller MC, Pichler M, Martin G, Plorer D, Winter C, Pogarell O, Bogner JR (2009) Burden of disease and level of patient's medical care in substitution treatment for opiates. Med Klin 104: 913-917.
	Germany	[156]	Zimmermann, 2012	Berlin and Essen	2011	cross-sectional	534 PWID in Berlin and Essen	534 PWID, recruited by respondent driven sampling, via low threshold facilities for drug users	Berlin: 337; Essen: 197	Berlin: 35 years (median), Essen :38 years (median) / B: 82%; E:80%	B: 13 years; E: 18 years	HIV: ELISA and Blot from Dried Blood spots; HCV: anti HCV-ELISA and Blot, HCV PCR	B: 193 ; E: 144 anti HCV	crude: B:57%; E:73%; RDS-weighted: B: 52.5%; E:79.7%	B:337; E:197, total: 534	crude: B:3.9%; E:6.1%; RDS-weighted: 3.9%; E: 3.0%	B:337; E:197; total:534	24/25 (96%)	313/509 (61.5%)	24/337 (7.1%)	Zimmermann R (2012) DRUCK-Studie - Drogen und chronische Infektionskrankheiten in Deutschland. Ergebnisse der Pilotierung eines Sero- und Verhaltenssurveys bei i.v. Drogengebrauchern. Epidem Bull 33.
	Greece	[132]	Papadopoulos, 2010	Alexandroupolis, Thrace	2003-2009	cross-sectional (from prospective cohort)	Chronic HCV infected patients evaluated for treatment	census	NA	37.7±1.2/ 87.1% (PWID CHC)	NA	COBAS amplicor HCV v2	62	100	62	0	62	0	100	0	Papadopoulos V, Gogou A, Mylopoulou T, Mimidis K (2010) Should active injecting drug users receive treatment for chronic hepatitis C? Arq Gastroenterol 47: 238-241.
	Greece	[134]	Savvas, 2005	Athens	1996-2000	cross-sectional	HCV antibody postive patients evaluated for treatment at a liver clinic	Convenience sample	NA	34.6/0.637	NA	NA	80	NA	80	0	NA	NA	100	0	Savvas SP, Koskinas J, Sinani C, Hadziyannis A, Spanou F, Hadziyannis SJ (2005) Changes in epidemiological patterns of HCV infection and their impact on liver disease over the last 20 years in Greece. J Viral Hepat 12: 551-557.
	Greece	[106]	Christofidou, 2008	Patras	2001-2004	cross-sectional	Individuals high risk for HCV infection at the University of Patras Hospital	census	109	27.3/1.0	NA	Third generation micropar-ticles enzyme immunoassay MEIA-Axsym (HCV (V3) MEIA, Abbott, Germany)	82	75.2	82	0	82	NA	75.2	0	Christofidou M, Jelastopulu E, Economides G, Spiliopoulou I, Siagris D, Labropoulou-Karatza C, Anastassiou ED, Dimitracopoul G (2008) Epidemiology of Chronic Hepatitis C Virus Infection in High Risk Groups. Hepatitis Monthly 8: 11-16.
	Greece	[129]	Gigi, 2007	Thessaloniki	1997-2004	cross-sectional	Former PWIDs attending a detoxification program	census	163	31/0.87	NA	NA	163	100	163	0	163	NA	100	0	Gigi E, Sinakos E, Lalla T, Vrettou E, Orphanou E, Raptopoulou M (2007) Treatment of intravenous drug users with chronic hepatitis C: treatment response, compliance and side effects. Hippokratia 11: 196-198.
	Greece	[157]	Giotakos, 2003	Greece	2000-2001	cross-sectional	Tripoli prison for sex offenders/ Imprisoned rapists and child molesters, restricted to IDUs	convenience sampling of available and consenting prisoners.	19	NA	NA	Third generation ELISA blood test	8	42	19	0	19	0	42	0	Giotakos O, Bourtsoukli P, Paraskeyopoulou T, Spandoni P, Stasinos S, Boulougouri D, Spirakou E (2003) Prevalence and risk factors of HIV, hepatitis B and hepatitis C in a forensic population of rapists and child molesters. Epidemiol Infect 130: 497-500.
	Greece	[158]	Focal point, 2009	National	2001	cross-sectional (diagnostic testing)	DTC, LTS , PHL, OTH; serum; ever PWIDs	other clearly defined sampling method. The vast majority of the sample is comprised of users who attend a) the main treatment phases of drug-free programmes and b) substitution programmes	1094	NA	NA	NA	743	67.9159	1099	1.45587	1091	81.25	NA	1.7417	Focal Point (2009) Greek REITOX Focal Point (EKTEPN), University Mental Health Research Institute (UMHRI) (unpublished data).
	Greece	[158]	Focal point, 2009	National	2002	cross-sectional (diagnostic testing)	DTC, LTS , PHL, OTH; serum; ever PWIDs	other clearly defined sampling method. The vast majority of the sample is comprised of users who attend a) the main treatment phases of drug-free programmes and b) substitution programmes	1317	NA	NA	NA	816	61.959	1328	0.376506	1317	60	NA	0.364602	Focal Point (2009) Greek REITOX Focal Point (EKTEPN), University Mental Health Research Institute (UMHRI) (unpublished data).
	Greece	[158]	Focal point, 2009	National	2003	cross-sectional (diagnostic testing)	DTC, LTS , PHL, OTH; serum; ever PWIDs	other clearly defined sampling method. The vast majority of the sample is comprised of users who attend a) the main treatment phases of drug-free programmes and b) substitution programmes	1377	NA	NA	NA	925	67.175	1378	0.798258	1374	100	NA	1.18833	Focal Point (2009) Greek REITOX Focal Point (EKTEPN), University Mental Health Research Institute (UMHRI) (unpublished data).
	Greece	[158]	Focal point, 2009	National	2004	cross-sectional (diagnostic testing)	DTC, LTS , PHL, OTH; serum; ever PWIDs	other clearly defined sampling method. The vast majority of the sample is comprised of users who attend a) the main treatment phases of drug-free programmes and b) substitution programmes	1373	NA	NA	NA	840	61.1799	1377	0.653595	1367	55.5556	NA	0.593509	Focal Point (2009) Greek REITOX Focal Point (EKTEPN), University Mental Health Research Institute (UMHRI) (unpublished data).
	Greece	[158]	Focal point, 2009	National	2005	cross-sectional (diagnostic testing)	DTC, LTS , PHL, OTH; serum; ever PWIDs	other clearly defined sampling method. The vast majority of the sample is comprised of users who attend a) the main treatment phases of drug-free programmes and b) substitution programmes	1011	NA	NA	NA	624	61.7211	1023	0.293255	993	100	NA	0.47513	Focal Point (2009) Greek REITOX Focal Point (EKTEPN), University Mental Health Research Institute (UMHRI) (unpublished data).
	Greece	[158]	Focal point, 2009	National	2006	cross-sectional (diagnostic testing)	DTC, LTS , PHL, OTH; serum; ever PWIDs	other clearly defined sampling method. The vast majority of the sample is comprised of users who attend a) the main treatment phases of drug-free programmes and b) substitution programmes	1289	NA	NA	NA	851	66.0202	1259	0.714853	1242	66.6667	NA	0.721853	Focal Point (2009) Greek REITOX Focal Point (EKTEPN), University Mental Health Research Institute (UMHRI) (unpublished data).
	Greece	[158]	Focal point, 2009	National	2008	cross-sectional (diagnostic testing)	DTC, LTS , PHL, OTH; serum; ever PWIDs	other clearly defined sampling method. The vast majority of the sample is comprised of users who attend a) the main treatment phases of drug-free programmes and b) substitution programmes	732	NA	NA	NA	406	55.4645	741	0.674764	728	80	NA	0.973255	Focal Point (2009) Greek REITOX Focal Point (EKTEPN), University Mental Health Research Institute (UMHRI) (unpublished data).
	Hungary	[159]	Gyarmarthy, 2009	Budapest	2005-2006	cross-sectional	IDUs recruited from non-treatment settings	eligible if reported injecting drugs in past 30 days	186	37.1%<30/75.8	39.2%<=5years	Abbott HCV EIA 3.0	69	37.1	186	0	186	0	37.1	0	Gyarmathy VA, Neaigus A, Ujhelyi E (2009) Vulnerability to drug-related infections and co-infections among injecting drug users in Budapest, Hungary. Eur J Public Health 19: 260-265.
	Hungary	[160]	Treso, 2012	multi-site	2007-2009	cross-sectional	PWID subsample of Prisoners surveyed in 20 prisons	NA	209	29.6 / 0.87	NA	HCV Ab (Dia.Pro)	47	22.5	209	0	209	0	0	0	Treso B, Barcsay E, Tarjan A, Horvath G, Dencs A, Hettmann A, Csepai MM, Gyori Z, Rusvai E, Takacs M (2012) Prevalence and correlates of HCV, HVB, and HIV infection among prison inmates and staff, Hungary. J Urban Health 89: 108-116.
	Italy	[109]	Santolamazza, 2001	Rome?	NA	cohort	Patients with past history of IDU referred for abnormal LFTs	census	754	35.8/74.3	NA	second generation immune-enzymatic test Ortho	482	63.9	754	6.9	754	75	91.7012	6.639	Santolamazza M, Delle MM, Alvino A, Bacosi M, D'Innocenzo S, Ciervo U, Antonaci A, Russo F, Miglioresi L, De AA, Ursitti A, Ricci GL (2001) Multiple viral infections in a group of intravenous drug users: hepatitis B virus exposure is the risk factor. Eur J Gastroenterol Hepatol 13: 1347-1354.
	Italy	[161]	Camoni, 2010	multi site	2005	cross-sectional	public drug treatment centres	Study sample delected by randomly choosing 30 patients from those attending SerTs in 2005,from each of 50 SerTs that were selected randomly on the basis of probability proportional to size sampling (derived from the total number of drug users attending the SerTs annually).	871	35 / 0.84	NA	enzyme immune assays (EIA);	725	83.2377	623	14.4	1059	97.7011	NA	16.9022	Camoni L, Regine V, Salfa MC, Nicoletti G, Canuzzi P, Magliocchetti N, Rezza G, Suligoi B (2010) Continued high prevalence of HIV, HBV and HCV among injecting and noninjecting drug users in Italy. Ann Ist Super Sanita 46: 59-65.
	Italy	[162]	Napoli, 2010	Bari Province	2008	cross-sectional	PWID attending drug treatment	using the information available in the out-patient files The study was conducted using the informations available in the out-patient files . The data base has been created during a pilot study	291	29.3 / 0.86	mean 10 years (not specified but can estimate)	NA	96	33	291	6.52921	291	26.3158	7.17949	5.20833	Napoli C, Tafuri S, Pignataro N, Tedesco G, Maria AS, Quarto M (2010) Risk factors for HBV/HIV/HCV in drug addicts: a survey of attendees of a department of pathological dependence. J Prev Med Hyg 51: 101-104.
	Italy	[163]	Quaglio, 2003	Veneto region	2001	cross-sectional	PWID subsample of PWIDs and non-PWIDs on OST at PH clinics	Baseline interviews were conducted, persons who agreed to partecipate in the study were enrolled,Patients did not receive any incentive for participating.	965	33 / 0.85	14.5 years	Biomedical HCV EIAs (Organon Laboratories)	787	81.6	953	13.7461	953	96.9466	2.24719	16.1372	Quaglio G, Lugoboni F, Pajusco B, Sarti M, Talamini G, Lechi A, Mezzelani P, Des Jarlais DC (2003) Factors associated with hepatitis C virus infection in injection and noninjection drug users in Italy. Clin Infect Dis 37: 33-40.
	Italy	[164]	Babudieri, 2005	Multicentre	2001	cross-sectional	PWIDs in prison	The inmates were recruited by infectious disease specialists acting as consultants to the prisons. In the four prisons with a capacity exceeding 400 the study was proposed in a single section, chosen at random; in those prisons with less than 400 inmates, the study was proposed to the entire population. A total of 1,181 inmates were asked to participate in the study (21.2% of the entire inmate po…	296	36 / 0.87	NA	3rd generation EIA (Innotest HCV Ab IV8 EIA-Core-NS3-NS4-NS5 antigens, Innogenetics, Pomezia, Italy).		74.6622	296	18.2432	296	94.4444	70.2479	23.0769	Babudieri S, Longo B, Sarmati L, Starnini G, Dori L, Suligoi B, Carbonara S, Monarca R, Quercia G, Florenzano G, Novati S, Sardu A, Iovinella V, Casti A, Romano A, Uccella I, Maida I, Brunetti B, Mura MS, Andreoni M, Rezza G (2005) Correlates of HIV, HBV, and HCV infections in a prison inmate population: results from a multicentre study in Italy. J Med Virol 76: 311-317.
	Latvia	[165]	Trapencieris, 2013	6 cities	June-September 2012	cross-sectional (within a prospective cohort study)	Current drug injectors	Snowball Sampling	379	33.1 / 68.6% (n=260)	13.0 / 11 years	Rapid tests (antiHCV), produced by Standardia Diagnostics	314	83.3	379	24.5% (n=93 positive)	374	92.39	81.21	27.07	Trapencieris M, Snikere S, Petersons A, Kaupe R (2013) Drug use patterns and trends in Latvia. Drug users cohort study 6th phase results (Narkotiku lietosanas paradumi un tendences Latvija. Narkotiku lietotaju kohortas petijuma 6. posma rezultati).
	Latvia	[166]	National Institute, 2009	Regional (Riga and surrounding area)	2007	cross-sectional	Current drug injectors	RDS	406	29.9 / 70.3% (n=286)	9.7 / 8.0 years	Rapid tests, Monolisa anti-HCV PLUS version 2, BIORAD, France or AxSYM system HCV version 3.0, ABBOTT, USA	302	74.4	407	22.6% (n=92 positive)	406	95.7	68.2	29.1	National Institute of Health Development (2009) Prevalence of HIV and other Infections and Risk Behaviour Among Injecting Drug Users In Latvia, Lithuania And Estonia in 2007 Study report, 2009.
	Latvia	[167]	Karnite, 2013	Regional (Riga and surrounding area)	2012	cross-sectional	Current drug injectors	RDS	300	33.9 / 75.3% (n=226)	13.1 / 13.0 years	Rapid tests (antiHCV), produced by Standardia Diagnostics	246	82	300	31.7% (n=95 positive)	300	89.5	78.5	34.6	Karnite A, Uusküla A, Luizov A, Rusev A, Talu A, Upite E, Kalambayi F, Abel-Ollo K, Rüütel K, Narkauskaite L, Stoniene L (2013) Assessment on HIV and TB knowledge and the barriers related to access to care among vulnerable groups. Report on a cross-sectional study among injecting drug users. (Zina-šanas par HIV un tuberkulozi un šk,e-ršl,i apru-pes san,emšanai socia-la-s atstumti-bas riska grupa-…
	Lithuania	[166]	National Institute, 2009	Vilnius	2008	cross-sectional	PWID	RDS	400	30,5 / 82,3%	10,4 years	anti - HCV	379	94.8	400	8	400	96,8	8,4	8.1	National Institute of Health Development (2009) Prevalence of HIV and other Infections and Risk Behaviour Among Injecting Drug Users In Latvia, Lithuania And Estonia in 2007 Study report, 2009.
	Luxembourg	[168]	Removille, 2011	NA	2005	cross-sectional	inpatient and outpatient treatment centres and prison	NA	268	/ 0.8	10	anti-HCV antibodies (HCV 3.0 reagents),		81.3433	202	2.47525	202	100	NA	3.04296	Removille N, Origer A, Couffignal S, Vaillant M, Schmit JC, Lair ML (2011) A hepatitis A, B, C and HIV prevalence and risk factor study in ever injecting and non-injecting drug users in Luxembourg associated with HAV and HBV immunisations. BMC Public Health 11: 351.
	Poland	[169]	Bielak, 2002	pomorskie voyevodship	2002	cross-sectional	DTC, STR, serum	exchaustive. All inpatients of drug treatment centres who gav consent were tested and additionally 69 people were recruited from the streets	165	NA	NA	NA	100	60.6061	165	29.697	164	89.7959	NA	44	Bielak A, Zielinski A (2002) Wystepowanie chorob zakaznych (wzw typu B i C, HIV) wsrod narkomanow przyjmujacych dozylne srodki odurzajace. [Infectious diseases (HBV, HCV and HIV) among injecting drug users.] (unpublished data).
	Poland	[170]	Rosinska, 2004	lubuskie voyevodship	2004	cross-sectional	DTC, LTS, STR; serum	Snow-ball method, starting on the streets or in low-treshold services. In one region two inpatient treatment centres were included (exhaustive sampling). Inclusion criteria: ever injector; living in the examined region for at least 3 months; (for inpatients) hospitalized for < 3months.	159	27.2 / 72.5%	NA	NA	89	55.9748	158	8.86076	154	85.7143	NA	13.5685	Rosinska M, Zielinski A (2004) Estimating the prevalence of infectious diseases (hepatitis C and B, HIV) among drug users taking drugs by injection in cities with varying degrees of implementation of harm reduction programs (Oszacowanie wystepowania chorob zakaznych (wirusowe zapalenie watroby typu C i B, HIV) wsrod narkomanow przyjmujacych srodki odurzajace w iniekcji w miastach o roznym stopniu…
	Poland	[170]	Rosinska, 2004	slaskie voyevoship	2004	cross-sectional	DTC, LTS, STR; serum	Snow-ball method, starting on the streets or in low-treshold services. In one region two inpatient treatment centres were included (exhaustive sampling). Inclusion criteria: ever injector; living in the examined region for at least 3 months; (for inpatients) hospitalized for < 3months.	60	27.2 / 72.5%	NA	NA	41	68.3333	60	13.3333	60	87.5	NA	17.0732	Rosinska M, Zielinski A (2004) Estimating the prevalence of infectious diseases (hepatitis C and B, HIV) among drug users taking drugs by injection in cities with varying degrees of implementation of harm reduction programs (Oszacowanie wystepowania chorob zakaznych (wirusowe zapalenie watroby typu C i B, HIV) wsrod narkomanow przyjmujacych srodki odurzajace w iniekcji w miastach o roznym stopniu…
	Poland	[170]	Rosinska, 2004	Warsaw	2004	cross-sectional	DTC, LTS, STR; serum	Snow-ball method, starting on the streets or in low-treshold services. In one region two inpatient treatment centres were included (exhaustive sampling). Inclusion criteria: ever injector; living in the examined region for at least 3 months; (for inpatients) hospitalized for < 3months.	200	27.2 / 72.5%	NA	NA	120	60	200	16	200	100	NA	26.6667	Rosinska M, Zielinski A (2004) Estimating the prevalence of infectious diseases (hepatitis C and B, HIV) among drug users taking drugs by injection in cities with varying degrees of implementation of harm reduction programs (Oszacowanie wystepowania chorob zakaznych (wirusowe zapalenie watroby typu C i B, HIV) wsrod narkomanow przyjmujacych srodki odurzajace w iniekcji w miastach o roznym stopniu…
	Poland	[171]	Rosinska, 2005	lubelskie voyevodship	2005	cross-sectional	DTC, LTS, PRI, ever PWIDs, serum	exchaustive. Selection criteria: ever PWID, residing in tested region for over 3 months (in case of inpatient clinics)-less than 3 month in the clinic. Exhausting testing +snowball method (taking all nominated contacts). Refusal rate was not recorded	87	Wroclaw 30.8, Llubelskie 31.4, Warminsko-Mazurskie 26.3 / 70.3%	NA	NA	38	43.6782	88	29.5455	87	80.7692	NA	54.6352	Rosinska M (2005) Estimating the prevalence of infectious diseases (hepatitis C and B, HIV) among drug users taking drugs by injection with a special emphasis on migration between countries (Oszacowanie wystepowania chorob zakaznych (wirusowe zapalenie watroby typu C i B, HIV) wsrod narkomanow przyjmujacych srodki odurzajace w iniekcji ze szczegolnym uwzglednieniem migracji pomiedzy krajami).
	Poland	[171]	Rosinska, 2005	warminsko-mazurskie voyevodship	2005	cross-sectional	DTC, LTS, PRI, ever PWIDs, serum	exchaustive. Selection criteria: ever PWID, residing in tested region for over 3 months (in case of inpatient clinics)-less than 3 month in the clinic. Exhausting testing +snowball method (taking all nominated contacts). Refusal rate was not recorded	82	Wroclaw 30.8, Llubelskie 31.4, Warminsko-Mazurskie 26.3 / 70.3%	NA	NA	49	59.7561	82	2.43902	82	100	NA	4.08163	Rosinska M (2005) Estimating the prevalence of infectious diseases (hepatitis C and B, HIV) among drug users taking drugs by injection with a special emphasis on migration between countries (Oszacowanie wystepowania chorob zakaznych (wirusowe zapalenie watroby typu C i B, HIV) wsrod narkomanow przyjmujacych srodki odurzajace w iniekcji ze szczegolnym uwzglednieniem migracji pomiedzy krajami).
	Poland	[171]	Rosinska, 2005	Wrocław (city)	2005	cross-sectional	DTC, LTS, PRI, ever PWIDs, serum	exchaustive. Selection criteria: ever PWID, residing in tested region for over 3 months (in case of inpatient clinics)-less than 3 month in the clinic. Exhausting testing +snowball method (taking all nominated contacts). Refusal rate was not recorded	178	Wroclaw 30.8, Llubelskie 31.4, Warminsko-Mazurskie 26.3 / 70.3%	NA	NA	114	64.0449	178	31.4607	178	96.4286	NA	47.3684	Rosinska M (2005) Estimating the prevalence of infectious diseases (hepatitis C and B, HIV) among drug users taking drugs by injection with a special emphasis on migration between countries (Oszacowanie wystepowania chorob zakaznych (wirusowe zapalenie watroby typu C i B, HIV) wsrod narkomanow przyjmujacych srodki odurzajace w iniekcji ze szczegolnym uwzglednieniem migracji pomiedzy krajami).
	Poland	[172]	Rosinska, 2009	Gdansk	2009	cross-sectional	LTS, ever PWIDs, serum	RDS recruitment from low threshold facilities at two separate sities with 4 and 7 seeds (4 failed to recruit)	79	33.4 / 75.1%	NA	NA	35	44.3038	79	8.86076	79	85.7143	NA	17.1429	Rosinska M (2009) Estimating the prevalence of infectious diseases (hepatitis C and B, HIV) among people who injected drugs in Gdansk and Krakow (Oszacowanie wystepowania chorob zakaznych (wirusowe zapalenie watroby typu C i B, HIV) wsrod osob przyjmujacych srodki odurzajace we wstrzyknieciach w Gdansku i w Krakowie).
	Poland	[172]	Rosinska, 2009	Krakow	2009	cross-sectional	LTS, ever PWIDs, serum	RDS recruitment from low threshold facilities at two separate sities with 4 and 7 seeds (4 failed to recruit)	105	33.4 / 75.1%	NA	NA	76	72.381	106	26.4151	105	89.2857	NA	32.5844	Rosinska M (2009) Estimating the prevalence of infectious diseases (hepatitis C and B, HIV) among people who injected drugs in Gdansk and Krakow (Oszacowanie wystepowania chorob zakaznych (wirusowe zapalenie watroby typu C i B, HIV) wsrod osob przyjmujacych srodki odurzajace we wstrzyknieciach w Gdansku i w Krakowie).
	Portugal	[173]	Barros, 2008	Tires	2005	cross sectional	female PWIDs in prison	NA	45	36.1 / 0	NA	no details except used venous blood	NA	68.9	45	44.4444	45	75	64	48.3871	Barros H, Ramos E, Lucas R (2008) A survey of HIV and HCV among female prison inmates in Portugal. Cent Eur J Public Health 16: 116-120.
	Romania	[111]	Sultana, 2011	Bucharest	9/2008-3/2009	cross-sectional	PWID at OST clinic	NA	45	27.6±3.7 / 0.87	9.8 years	third generation commercial EIA (DIA PRO Diagnostic, Bioprobes, Italy).	40	88.9	45	0	45	0	0	0	Sultana C, Vagu C, Temereanca A, Grancea C, Slobozeanu J, Ruta S (2011) Hepatitis C Virus Genotypes in Injecting Drug Users from Romania. Cent Eur J Med 6: 672-678.
	Slovenia	[174]	Institute of Public Health, 2008	National	2005	cross-sectional (diagnostic testing)	DTC; ever PWIDs; serum	exchaustive. Convenience sampling. All ever injecting drug users entering treatment in the network of centers for prevention and treatment of drug use offered and accepting voluntary confidential testing for HBV, HCV or HIV.	256	NA	NA	NA	60	23.4375	259	0.3861	256	100	NA	1.64736	Institute of Public Health (2008) Report on the Drug Situation 2008 of the Republic of Slovenia. 68-69.
	Slovenia	[174]	Institute of Public Health, 2008	National	2006	cross-sectional (diagnostic testing)	DTC; ever PWIDs; serum	exchaustive. Convenience sampling. All ever injecting drug users entering treatment in the network of centers for prevention and treatment of drug use offered and accepting voluntary confidential testing for HBV, HCV or HIV.	262	NA	NA	NA	58	22.1374	263	0.380228	262	0	NA	0	Institute of Public Health (2008) Report on the Drug Situation 2008 of the Republic of Slovenia. 68-69.
	Slovenia	[174]	Institute of Public Health, 2008	National	2007	cross-sectional (diagnostic testing)	DTC; ever PWIDs; serum	exchaustive. Convenience sampling. All ever injecting drug users entering treatment in the network of centers for prevention and treatment of drug use offered and accepting voluntary confidential testing for HBV, HCV or HIV.	280	NA	NA	NA	61	21.7857	287	0.348432	280	100	NA	1.59936	Institute of Public Health (2008) Report on the Drug Situation 2008 of the Republic of Slovenia. 68-69.
	Slovenia	[174]	Institute of Public Health, 2008	National	2008	cross-sectional (diagnostic testing)	DTC; ever PWIDs; serum	exchaustive. Convenience sampling. All ever injecting drug users entering treatment in the network of centers for prevention and treatment of drug use offered and accepting voluntary confidential testing for HBV, HCV or HIV.	265	NA	NA	NA	59	22.2642	266	0	265	0	NA	0	Institute of Public Health (2008) Report on the Drug Situation 2008 of the Republic of Slovenia. 68-69.
	Spain	[175]	Saiz de la Hoya, 2005	Spain	2001	cross-sectional	Alicante prison/ ever injecting prisoners	exhaustive, convenience sample	260	NA	NA	ELISA/RIBA	241	92.7	269	53.2	260	95.1049	40.3846	56.4315	Saiz de la Hoya P, Bedia M, Murcia J, Cebria J, Sanchez-Paya J, Portilla J (2005) [Predictive markers of HIV and HCV infection and co-infection among inmates in a Spanish prison]. Enferm Infecc Microbiol Clin 23: 53-57.
	Spain	[176]	Rodriguez-Vidigal, 2003	Badajoz	1991-1999	cross-sectional	hospital/all patients diagnosed with HCV, restricted to IDUs	retrospective chart review of HCV positive patients	56	NA	NA	1st,2nd,3rd generation assays	56	100	56	61	56	100	0	61	Rodriguez-Vidigal FF, Baz MJ, Fernandez FJ, Najarro F (2003) [Hepatitis C virus infection in a first level rural hospital: descriptive study in the decade 1991-1999]. Enferm Infecc Microbiol Clin 21: 142-146.
	Spain	[177]	Lumbreras, 2006	Alicante, Castellon & Valencia	1990-2002 (HIV data 1990-1996)	prospective cohort study	IDUs attending CIPS (for HIV prevention)	NA	3247	Age: NA / Male: 77%	NA	first generation 1990-91, then UBI HCV EIA 3.0	2759	85	3247	50	3247	NA	80	50	Lumbreras B, Jarrin I, Del AJ, Perez-Hoyos S, Muga R, Garcia-de la Hera M, Ferreros I, Sanvisens A, Hurtado I, Hernandez-Aguado I (2006) Impact of hepatitis C infection on long-term mortality of injecting drug users from 1990 to 2002: differences before and after HAART. AIDS 20: 111-116.
	Spain	[178]	Bassani, 2004	3 cities	2001	cross-sectional	NA	NA	440	NA	NA	Monolisa anti-HCV plus versión 2, Bio-Rad, Marnes La Coquette, Francia		59.0909	440	20	440	88.6	NA	29.9877	Bassani S, Toro C, de la Fuente L, Brugal MT, Jimenez V, Soriano V (2004) Rate of infection by blood-borne viruses in active heroin users in 3 Spanish cities. Med Clin (Barc ) 122: 570-572.
	Spain	[179]	De Los Cobos, 2003	Cabuenes	1999	cross-sectional (retrospective sample)	PWID in hospital	Take all	111	33 / 0.66	NA	Serology	100	90	98	66	98	NA	NA	70	de los Cobos CT, Casanueva GM, Jove GC (2003) Profile of drug users admitted to a hospital. An Med Interna 20: 504-509.
	Spain	[180]	Folch, 2013	Catalonia	2010-2011	cross-sectional	NSP and other low-threshold including outreach	A convenience stratified sample of PWID according to the type of centre and country of origin using proportional allocation	757	36,5 (SD:7,6) / 0.83	Mean: 14,78 (SD:9,4)	oral fluid	545	71.9947	757	33.9498	757	82.47	66.798	37.981	Folch C, Casabona J, Espelt A, Majo X, Merono M, Gonzalez V, Brugal MT (2013) Gender differences in HIV risk behaviours among intravenous drug users in Catalonia, Spain. Gac Sanit .
	Spain	[181]	Hernandez-Aguado, 2001	Valencia, Alicante and Castellon	1990-1996	cross-sectional	AIDS prevention and information centre attendees	5473 PWID attending harm reduction centres	3238	/ 0.77	NA	HCV Ab EIA and RIBA-2	2754	85	3223	42.4	3223	92.2	79	45.9	Hernandez-Aguado I, Ramos-Rincon JM, Avinio MJ, Gonzalez-Aracil J, Perez-Hoyos S, de la Hera MG (2001) Measures to reduce HIV infection have not been successful to reduce the prevalence of HCV in intravenous drug users. Eur J Epidemiol 17: 539-544.
	Spain	[182]	Huntington, 2010	Catalonia	2006	cross-sectional	community sample	RDS	296	68%>30 / 0.80	NA	oral fluid	237	80.0676	296	58.1	296	86.6	NA	62.8	Huntington S, Folch C, Gonzalez V, Merono M, Ncube F, Casabona J (2010) [Prevalence of human immunodeficiency virus and hepatitis C virus, and associated factors among injecting drug users in Catalonia]. Enferm Infecc Microbiol Clin 28: 236-238.
	Spain	[183]	Folch, 2009	Catalonia	2008	cross-sectional	NSP and other low-threshold including outreach	NA	744	NA	NA	oral fluid	557	74.8656	745	34.4966	742	82.8794	NA	38.1892	Folch C, Casabona J, Brugal MT, Majó X, Meroño M, González V, Grupo de trabajo REDAN (2009) Prevalencia de VIH, VHC y de otras ITS en usuarios de droga por vía parenteral reclutados en centros de reducción de daños [Prevalence of HIV, HCV and other STIs among IDUs recruited from harm reduction centres].
	Spain	[184]	Sanvisens, 2011	Badalona	1994-2006	prospective cohort study	detoxification unit at hospital	Take all individuals that at HCV+	497	31/0.83	Median: 10	second- or later-generation enzyme immunoassay (Ortho Diagnostics, Raritan, NJ, USA)	497	100	497	52.3	497	100	0	52.3	Sanvisens A, Fuster D, Serra I, Tor J, Tural C, Rey-Joly C, Muga R (2011) Estimated liver fibrosis and its impact on all-cause mortality of HCV-monoinfected and HCV/HIV-coinfected drug users. Curr HIV Res 9: 256-262.
	The Netherlands	[71]	Van Den Berg, 2007	Amsterdam	1985-2005	Prospective Cohort study	Health services and community (snowball)/ PWID, ever	NA	952	NA; 29 (30 all incl. those anti-HCV +ve). / 67 (61, all incl. those anti-HCV +ve)	NA	third-generation ELISA tests	784	82.4	952	25.4	952	98.3471	76.2	30.3571	van den Berg C, Smit C, Van BG, Coutinho R, Prins M (2007) Full participation in harm reduction programmes is associated with decreased risk for human immunodeficiency virus and hepatitis C virus: evidence from the Amsterdam Cohort Studies among drug users. Addiction 102: 1454-1462.
	UK	[185]	Hope, 2001	England and Wales	1997-1998	cross-sectional	7 cities/ all injectors in contact with agencies over inclusion period	eligible if injected and not received specialized treatment, or had contact with a drug worker in past 4 weeks	2943	/0.76	NA	oral fluid	895	30	2938	1	2938	60.7143	30.1718	1.9	Hope VD, Judd A, Hickman M, Lamagni T, Hunter G, Stimson GV, Jones S, Donovan L, Parry JV, Gill ON (2001) Prevalence of hepatitis C among injection drug users in England and Wales: is harm reduction working? Am J Public Health 91: 38-42.
	UK	[186]	Marongiu, 2012	UK	1998-2007	cross-sectional	MSM PWID recruited at treatment centre	NA	317	23% <25 yrs / 1	30% 0-5 yrs	oral fluid	135	43	317	3.15457	317	20	4.3956	1.48148	Marongiu A, Hope VD, Parry JV, Ncube F (2012) Male IDUs who have sex with men in England, Wales and Northern Ireland: are they at greater risk of bloodborne virus infection and harm than those who only have sex with women? Sex Transm Infect 88: 456-461.
	UK	[186]	Marongiu, 2012	UK	1998-2008	cross-sectional	Non MSM PWID recruited at treatment centre	NA	8354	25% < 25 yrs / 1	37% 0-5 yrs	oral fluid	2706	32	8354	0.790041	8354	60.6061	0.46034	1.4782	Marongiu A, Hope VD, Parry JV, Ncube F (2012) Male IDUs who have sex with men in England, Wales and Northern Ireland: are they at greater risk of bloodborne virus infection and harm than those who only have sex with women? Sex Transm Infect 88: 456-461.
	UK	[187]	HPS, 2008	Scotland 19 NHS Boards: Greater Glasgow & Clyde (N=439); Lothian (N=165) and Lanarkshire (N=63)	2007	cross-sectional	PWID recruited from NSP	representative cross-sectional survey	640	NA	NA	NA	357	55.7812	633	0.157978	633	0	NA	0	Health Protection Scotland (2008) The Needle Exchange Surveillance Initiative (NESI): Prevalence of HCV, HIV and injecting risk behaviours among injecting drug users attending needle exchanges in Scotland, 2007.
	UK	[116]	McDonald, 2011	Glasgow	1993-2007	cross-sectional	Current and ex-PWID tested by Glasgow Health board	Exhaustive sample	6417	75% were aged 25-44/0.711	NA	anti-HCV (no details of test) or HCV RNA	3748	58.3	5885	1.4	5885	70.2	59.6	1.7	McDonald SA, Hutchinson SJ, Mills PR, Bird SM, Cameron S, Dillon JF, Goldberg DJ (2011) The influence of hepatitis C and alcohol on liver-related morbidity and mortality in Glasgow's injecting drug user population. J Viral Hepat 18: e126-e133.
	UK	[82]	Balogun, 2009	15 sites in England, Wales, & Northern Ireland	1995-2001	cross-sectional	Attendees of STI clinics. PWID, ever	census	3882	/0.688	NA	Ortho HCV 3.0 enzyme-linked immunosorbent assay (ELISA) test system (with enhanced SAVe;Raritan, NJ, USA).	1237	31.9	3879	5.5	3879	NA	NA	6.2	Balogun MA, Murphy N, Nunn S, Grant A, Andrews NJ, Teo CG, Ramsay ME, Parry JV (2009) Prevalence and incidence of hepatitis C in injecting drug users attending genitourinary medicine clinics. Epidemiol Infect 137: 980-987. S0950268808001660 [pii];10.1017/S0950268808001660 [doi].
	UK	[188]	Wilkinson, 2009	East London	2005-2007	cross-sectional (from retrospective cohort, semi-experimental)	HCV infected PWIDs attending specialist addiction services	census	83	42.2/0.77	NA	Antibody confirmed by Roche Amplicor RNA test	83	NA	83	0	83	NA	NA	0	Wilkinson M, Crawford V, Tippet A, Jolly F, Turton J, Sims E, Hekker M, Dalton J, Marley R, Foster GR (2009) Community-based treatment for chronic hepatitis C in drug users: High rates of compliance with therapy despite ongoing drug use. Alimentary Pharmacology and Therapeutics 29: January. http://dx.doi.org/10.1111/j.1365-2036.2008.03834.x.
	UK	[146]	Jack, 2009	Nottingham	2005-2008	cross-sectional (from a prospective cohort, semi-experimental)	PWID attending primary care clinics that provide OST	353 PWID attending clinic	266	34.7/0.725	NA	anti-HCV and HIV antibody	174	65.5	234	0	174	0	NA	0	Jack K, Willott S, Manners J, Varnam MA, Thomson BJ (2009) Clinical trial: a primary-care-based model for the delivery of anti-viral treatment to injecting drug users infected with hepatitis C. Aliment Pharmacol Ther 29: 38-45. APT3872 [pii];10.1111/j.1365-2036.2008.03872.x [doi].
	UK	[189]	HPA, 2009	England + Wales excluding London	2008	cross-sectional	DTC; NSP; LTS; OTH; ever PWIDs;saliva or other oral fluid	representative cross-sectional survey	2511	NA	NA	oral fluid	939	37.3955	2511	1.03544	2511	53.8462	NA	1.49095	HPA, HPS, National Public Health Service for Wales, CDSC Northern Ireland, CRDHB (2009) Shooting Up: Infections among injecting drug users in the United Kingdom 2008.
	UK	[189]	HPA, 2009	London	2008	cross-sectional	DTC; NSP; LTS; OTH; ever PWIDs;saliva or other oral fluid	representative cross-sectional survey	546	NA	NA	oral fluid	285	52.1978	546	3.84615	546	47.619	NA	3.50877	HPA, HPS, National Public Health Service for Wales, CDSC Northern Ireland, CRDHB (2009) Shooting Up: Infections among injecting drug users in the United Kingdom 2008.
	UK	[189]	HPA, 2009	Northern Ireland	2008	cross-sectional	DTC; NSP; LTS; OTH; ever PWIDs;saliva or other oral fluid	representative cross-sectional survey	152	NA	NA	oral fluid	50	32.8947	152	2.63158	152	100	NA	8	HPA, HPS, National Public Health Service for Wales, CDSC Northern Ireland, CRDHB (2009) Shooting Up: Infections among injecting drug users in the United Kingdom 2008.
			Note: DTS = Drug Treatment Centres; LTS = Low Threshold Services; MSM = Men who have Sex with Men; NA= not available; NSP = Needle and Syringe Programmes; OST = Opioid Substitution Treatment; OTH = Other settings; PHL = Public Health Laboratories; PRI = Prisons; PWID = People Who Inject Drugs; RDS = Respondent Driven Sampling; STR = Street
			# studies with non-PWID samples were included only if data for PWID-only could be extracted
			$ study design indicates the nature of the data extracted rather than the overall study design, where possible

## Sheet: Table 7 Diagnosis
	Table 7. Studies on the undiagnosed fraction of hepatitis C infection in PWID
	Country	Ref number	Author, year	Geographic coverage	Study period	Study design $	Observational / Intervention §	Setting / study population #	Clinical (hepatology, hospital) vs. Non-clinical ('other' including drug treatment and general practice) setting £	Method of assignment/ recruitment	Mean age / % female	Number of PWID tested	Type of HCV test	Definition of undiagnosed	No. PWID positive (sample size)	No. undiag-nosed among positives	% undiagnosed among positives (HCV)	Reference
	Denmark	[190]	Christensen, 2012	National	2007	Cross-sectional (capture recapture of national registers)	observational	drug treatment register	non-clinical	register study	NA	7821	antiHCV, HCVRNA	Number of cases estimated as HCV RNA positive but not recorded in one of four infectious diseases registers (adjusting with capture recapture)	9463	4327	45.7	Christensen PB, Hay G, Jepsen P, Omland LH, Just SA, Krarup HB, Weis N, Obel N, Cowan S (2012) Hepatitis C prevalence in Denmark -an estimate based on multiple national registers. BMC Infect Dis 12: 178.
	France	[191]	Jauffret-Roustide, 2006	Marseille	2002	Cross-sectional	observational	Specialised drug services / Injecting drug users having injected or snorted at least once in their life	non-clinical	Census	34.1 / 29.5%	128	Analysis of blood samples on blotting papers, antibody positives	HCV antibody positive, but unaware	91	27	29.7	Jauffret-Roustide M, Emmanuelli J, Quaglia M, Barin F, Arduin P, Laporte A, Desenclos JC (2006) Impact of a harm-reduction policy on HIV and hepatitis C virus transmission among drug users: recent French data--the ANRS-Coquelicot Study. Subst Use Misuse 41: 1603-1621. W461677756681022 [pii];10.1080/10826080600847951 [doi].
	Poland	[170]	Rosinska, 2004	Warsaw city, lubuskie province and slaskie province	September - November 2004	Cross-sectional	observational	5 settings: drug treatment centres, low-threshold services, street. Study sample: 425 participants (423 serum samples).	non-clinical	Snow-ball method, starting on the streets or in low-threshold services. In one region two inpatient treatment centres were included (exhaustive sampling). Inclusion criteria: ever PWID, living in tested region for at least 3 months.	27.2 / 27.5%	423	test anti-HCV ELISA, III gen., venous blood was collected. RNA positives	HCV rna positive, but previously unaware	250	159	63.6	Rosinska M, Zielinski A (2004) Estimating the prevalence of infectious diseases (hepatitis C and B, HIV) among drug users taking drugs by injection in cities with varying degrees of implementation of harm reduction programs (Oszacowanie wystepowania chorob zakaznych (wirusowe zapalenie watroby typu C i B, HIV) wsrod narkomanow przyjmujacych srodki odurzajace w iniekcji w miastach o roznym stopniu…
	Poland	[171]	Rosinska, 2005	Wroclaw city, warminsko-mazurskie province and lubelskie province	August - December 2005	Cross-sectional	observational	8 setttings: 3 drug treatment centres, 3 low-threshold services, 2 prisons. Study sample: 353 participants (349 serum samples).	non-clinical	Selection criteria: ever PWID, residing in tested region for over 3 months. Exhausting testing and snowball method (taking all nominated contacts). Refusal rate was not recorded.	Wroclaw 30.8, Llubelskie 31.4, Warminsko-Mazurskie 26.3 / 29.7%	349	test anti-HCV ELISA, III gen., venous blood was collected. RNA positives	HCV RNA positive, but previously unaware or no response	201	131	65.2	Rosinska M (2005) Estimating the prevalence of infectious diseases (hepatitis C and B, HIV) among drug users taking drugs by injection with a special emphasis on migration between countries (Oszacowanie wystepowania chorob zakaznych (wirusowe zapalenie watroby typu C i B, HIV) wsrod narkomanow przyjmujacych srodki odurzajace w iniekcji ze szczegolnym uwzglednieniem migracji pomiedzy krajami).
	Poland	[172]	Rosinska, 2009	Krakow, Gdansk	October 2008 - September 2009	Cross-sectional	observational	2 settings: low-threshold services including outreach. Study sample: 193.	non-clinical	RDS recruitment from low-thershold facilities at two separate sites with 4 and 7 seeds (4 failed to recruit). Selection criteria: ever PWID, living in tested region for at least 3 months, majority.	33.4 / 24.9%	193	test anti-HCV ELISA, III gen., venous blood was collected. RNA positives	HCV RNA positive, but previously unaware or no response	111	27	24.3	Rosinska M (2009) Estimating the prevalence of infectious diseases (hepatitis C and B, HIV) among people who injected drugs in Gdansk and Krakow (Oszacowanie wystepowania chorob zakaznych (wirusowe zapalenie watroby typu C i B, HIV) wsrod osob przyjmujacych srodki odurzajace we wstrzyknieciach w Gdansku i w Krakowie).
	Spain	[180]	Folch, 2013	Catalonia	2010-11	Cross-sectional	observational	Recent PWID (injecting in the last 6 months) in Harm Reduction Centers	non-clinical	A convenience stratified sample of PWID according to the type of centre and country of origin using proportional allocation	36.5 (SD:7.6) / 16.7%	757	Oral fluid. NA whether RNA positives or antibody positives	HCV positive oral fluid and previously never tested or self reported negative status.	545	135	24.8	Folch C, Casabona J, Espelt A, Majo X, Merono M, Gonzalez V, Brugal MT (2013) Gender differences in HIV risk behaviours among intravenous drug users in Catalonia, Spain. Gac Sanit .
	UK	[114]	Cullen, 2012	Glasgow	2007	Cross-sectional	observational	Eight general Practices in Glagow. All PWIDs who attended the practice for non-urgent consultations during the intervention period.	non-clinical	Census. Comparison of test uptake in intervention practice and those in control practice who were demographically comparable.	NA / 49%	141	HCV antibody testing. Antibody positives.	HCV ab positive, but previously unaware	74	53	71.6	Cullen BL, Hutchinson SJ, Cameron SO, Anderson E, Ahmed S, Spence E, Mills PR, Mandeville R, Forrest E, Washington M, Wong R, Fox R, Goldberg DJ (2012) Identifying former injecting drug users infected with hepatitis C: an evaluation of a general practice-based case-finding intervention. J Public Health (Oxf) 34: 14-23.
	UK	[192]	Hope, 2012	England	2000-2008	Cross-sectional	observational	Recently initiated PWID accessing specialist services	non-clinical	Clients who have ever injected drugs are invited to participate in the survey each year.	27 / 34%	3463	Oral fluid sample testing for anti-HCV. Antibody positives	HCV ab positive, but previously unaware	587	444	75.6	Hope V, Parry JV, Marongui A, Ncube F (2012) Hepatitis C infection among recent initiates to injecting in England 2000-2008: Is a national hepatitis C action plan making a difference? J Viral Hepat 19: 55-64.
	UK	[193]	HPA, 2012	England, Wales, Northern Ireland	2011	Cross-sectional (repeated)	observational	PWID accesing specilaist service	non-clinical	Survey	NA / 25%	2543	Dried Blood Spot, Antibodies	HCV ab positive, but previously unaware (was 59% in 2001)	1035	530	49	Health Protection Agency, Health Protection Scotland, Public Health Wales, and Public Health Agency Northern Ireland (2012) Unlinked Anonymous Monitoring Survey of People Who Inject Drugs in contact with specialist services: data tables update July 2012.
	UK	[194]	McDonald, 2010	Scotland	1995-2006	Retrospective cohort study	observational	Current and former PWIDs attending drug treatment and support services	non-clinical	Census	26.7 / 29%	NA	NA	HCV RNA positive, but not diagnosed (population level estimates)	NA	NA	58	McDonald SA, Hutchinson SJ, Mills PR, Bird SM, Robertson C, Dillon JF, Springbett A, Goldberg DJ (2010) Diagnosis of hepatitis C virus infection in Scotland's injecting drug user population. Epidemiol Infect 138: 393-402.
	UK	[195]	McDonald, 2013	Scotland	2010	Cross-sectional	observational	Specialised drug services and pharmacies / PWID with HCV in Scotland	non-clinical	NESI	34 / 27.8%	2898	HCV antibody and HCV RNA of DBS. Antibody positives	HCV RNA positive, but unaware or unknown	1092	508	46.5	McDonald SA, Hutchinson SJ, Palmateer NE, Allen E, Cameron SO, Goldberg DJ, Taylor A (2013) Decrease in health-related quality of life associated with awareness of hepatitis C virus infection among people who inject drugs in Scotland. J Hepatol 58: 460-466. S0168-8278(12)00836-7 [pii];10.1016/j.jhep.2012.11.004 [doi].
		NA= not available
		£ The idea here is to distinguish samples in specialist (hospital, infectious diseases, liver) clinics from samples outside specialist settings
		§ observational studies are here defined as those that did not specifically attempt to enhance diagnosis rates
		# studies with non-PWID samples were included only if data for PWID-only could be extracted
		$ study design indicates the nature of the data extracted rather than the overall study design, where possible

## Sheet: Table 8 Treatment
	Table 8. Studies on the entry to treatment of hepatitis C infected PWID
	Country	Ref number	Author, year	Geographic coverage	Study period	Study design $	Observational / Intervention §	Setting / study population @	Clinical (hepatology, hospital) vs. Non-clinical ('other' including drug treatment and general practice) setting £	Method of assignment or recruitment	Mean age / % female	Type of HCV treatment	Total number of PWID HCV RNA+ (sample size) #	% of PWID referred to specialist treatment	Number of PWID starting treatment	% of PWID starting treatment	Ever treated &	Reference
	Austria	[59]	Ebner, 2009	Vienna	2003-2006	randomised controlled trial	Intervention	Addiction Clinic, Medical Univ / PWID with HCV	Non-clinical setting	Census	29.7 / 70.6%	Pegylated interferon alpha-2a and Ribavirin	141	NA	17	12.0567	NA	Ebner N, Wanner C, Winklbaur B, Matzenauer C, Jachmann CA, Thau K, Fischer G (2009) Retention rate and side effects in a prospective trial on hepatitis C treatment with pegylated interferon alpha-2a and ribavirin in opioid-dependent patients. Addict Biol 14: 227-237. ADB148 [pii];10.1111/j.1369-1600.2009.00148.x [doi].
	France	[103]	Cournot, 2004	Tarbes	1990-2000	retrospective, cohort	Observational	HCV patients attending the inpatient or outpatient clinics at the Tarbes Hospital Center Hepato-gastroenterology Unit	Clinical setting	Census	31.9 / 25 (in PWID)	NA	225	NA	46	20.4444	NA	Cournot M, Glibert A, Castel F, Druart F, Imani K, Lauwers-Cances V, Morin T (2004) Management of hepatitis C in active drugs users: experience of an addiction care hepatology unit. Gastroenterol Clin Biol 28: 533-539.
	France	[105]	Moussalli, 2010	Paris	2002	prospective, cohort, semi-experimental	Observational	HCV patients attending a specialized care center for drug users (Paris)	Non-clinical setting	Census	40 / NA	NA	113	N/A (3.5% had been evaluated by liver biopsy at hospital, but does not say referred explixitly --> N/A)	2	1.8	NA	Moussalli J, Delaquaize H, Boubilley D, Lhomme JP, Merleau PJ, Sabot D, Kerever A, Valleur M, Poynard T (2010) Factors to improve the management of hepatitis C in drug users: an observational study in an addiction centre. Gastroenterol Res Pract 2010. 10.1155/2010/261472 [doi].
	France	[105]	Moussalli, 2010	Paris	2003-2004	prospective, cohort, semi-experimental	Intervention	HCV patients attending a specialized care center for drug users (Paris)	Non-clinical setting	Census	37 / NA	NA	224	NA	85	37.9	NA	Moussalli J, Delaquaize H, Boubilley D, Lhomme JP, Merleau PJ, Sabot D, Kerever A, Valleur M, Poynard T (2010) Factors to improve the management of hepatitis C in drug users: an observational study in an addiction centre. Gastroenterol Res Pract 2010. 10.1155/2010/261472 [doi].
	France	[196]	Agostini, 2007	National	May 2001-February 2003	prospective, cohort	Observational	HCV-positive active PWID (not previously exposed to anti-HCV treatment) attending consultation of 1050 general practitioners	Non-clinical setting	NA	NA	pegylated interferon in combination or not with ribavirin	2310	58.9896	433	18.7446	NA	Agostini H, Castera L, Melin P, Cattan L, Roudot-Thoraval F (2007) HEPACOM: multicenter, observational prospective study of outcome and monitoring of HCV positive antiviral-naïve patients managed in the French health care system. Gastroenterologie Clinique et Biologique 31: 1074-1080.
	France	[22]	Cacoub, 2005	National	2001	prospective cohort	Observational	Internal medicine or infectious diseases centre's in hospitals / current or past PWID	Clinical setting	Census	NA	Interferon alpha (standard or pegylated) with or without ribavirin.	1058.96	NA	297	28.0464	NA	Cacoub P, Goderel I, Morlat P, Sene D, Myers RP, Alric L, Loustaud-Ratti V, Melin P, Limal N, Ouzan D, Perronne C, Carrat F (2005) Management of chronic hepatitis C in French departments of internal medicine and infectious diseases. Epidemiol Infect 133: 305-314.
	France	[152]	Defossez, 2008	Poitou-Charentes region	1 February to 31 May 2003	cross-sectional, repeated	Observational	newly diagnosed HCV patients screened in all public and private medical laboratories in the Poitou-Charentes region of southwest France	Non-clinical setting	Census	36.2 / 36.7%	NA	30	NA	5	16.7	NA	Defossez G, Verneau A, Ingrand I, Silvain C, Ingrand P, Beauchant M (2008) Evaluation of the French national plan to promote screening and early management of viral hepatitis C, between 1997 and 2003: a comparative cross-sectional study in Poitou-Charentes region. Eur J Gastroenterol Hepatol 20: 367-372. 10.1097/MEG.0b013e3282f479ab [doi];00042737-200805000-00001 [pii].
	France	[197]	Grando-Lemaire, 2002	Paris	1997-2000	prospective, cohort, semi-experimental	Intervention	specialized care out-patient center for drug users / 202 of 206 HCVab+ were ever PWID	Non-clinical setting	Census	33/ 28%	13 patients treated by interferon 14 patients treated by interferon/ribavirin	163	20.8	27	16.5644	NA	Grando-Lemaire V, Goisset P, Sorge F, Trinchet JC, Castera L, Roulot D, Sitruk V, Beaugrand M (2002) Hepatitis C virus screening in drug users in an addiction out-patient unit. Gastroenterol Clin Biol 26: 1091-1096. MDOI-GCB-12-2002-26-12-0399-8320-101019-ART5 [pii].
	France	[198]	Perut, 2009	Paris	1999-2003	retrospective, cohort	Observational	current opioid dependent HCV RNA positive in- or out patients in a Paris hospital who had not had a liver biopsy or anti-HCV treatment	Clinical setting	Census	43.7% / 31.4%	NA	137	NA	12	8.75912	NA	Perut V, Labalette C, Sogni P, Ferrand I, Salmon-Ceron D, Vidal-Trecan G (2009) Access to care of patients with chronic hepatitis C virus infection in a university hospital: Is opioid dependence a limiting condition? Drug Alcohol Depend 104: 78-83.
	Germany	[126]	Backmund, 2001	NA	1997-1998	prospective, cohort, semi-experimental	Intervention	opiate-dependent patients (PWIDs) with HCV at a detoxification Unit	Clinical setting	Census	32.5 / 41%	Interferon α-2a alone or in combination with Ribavirin	106	NA	50	47.1698	NA	Backmund M, Meyer K, Von Zielonka M, Eichenlaub D (2001) Treatment of hepatitis C infection in injection drug users. Hepatology 34: 188-193. S0270-9139(01)99075-5 [pii];10.1053/jhep.2001.25882 [doi].
	Germany	[199]	Schulte, 2010	National	2002-2003	prospective, cohort	Observational	Opioid-dependent patients (PWIDs) under heroin maintenance.	Non-clinical setting	Census	37 / 19%	PEG-IFN and Ribavirin	301	NA	26	8.63787	NA	Schulte B, Schutt S, Brack J, Isernhagen K, Deibler P, Dilg C, Verthein U, Haasen C, Reimer J (2010) Successful treatment of chronic hepatitis C virus infection in severely opioid-dependent patients under heroin maintenance. Drug Alcohol Depend 109: 248-251. S0376-8716(10)00036-0 [pii];10.1016/j.drugalcdep.2010.01.009 [doi].
	Greece	[131]	Manolakopoulos, 2010	Athens and Rhodos Island	2000-2007	retrospective, cohort	Observational	Patients with a history of PWID followed at three referral Liver Units: (i) self-reporting of intravenous injection for at least 6 months, (ii) no previous antiviral treatment experience and (iii) duration of antiviral treatment for at least 4 weeks according to the standard of care regimens in each chronological period [before 2003 interferon-a (2a or 2b) with or without ribavirin and after 2003…	Clinical setting	Census	41 / 28%	IFN-α / IFN-α + Ribavirin, Peg-IFNα, Peg-IFNα, + Ribavirin	305	NA	181	59.3443	NA	Manolakopoulos S, Deutsch MJ, Anagnostou O, Karatapanis S, Tiniakou E, Papatheodoridis GV, Georgiou E, Manesis E, Tzourmakliotis D, Archimandritis AJ (2010) Substitution treatment or active intravenous drug use should not be contraindications forantiviral treatment in drug userswith chronic hepatitis C. Liver International 30: November. http://dx.doi.org/10.1111/j.1478-3231.2010.02341.x.
	Hungary	[200]	Gazdag, 2011	Budapest	2006-2008	retrospective, cohort	Observational	hepatology outpatient clinic / PWID with HCV	Clinical setting	Census	34.4 / 24.1%	Interferon	123	NA	36	29.2683	NA	Gazdag G, Horvath G, Szabo O, Ungvari GS (2011) Difficulties with interferon treatment in former intravenous drug users. Braz J Infect Dis 15: 163-166.
	Hungary	[201]	Gazdag, 2012	Budapest	2006-2008	retrospective, cohort	Observational	case finding screening in drug services linked to hepatology outpatient clinic / PWID with HCV	Non-clinical setting	Census	NA	NA	234	8.97436	2	0.854701	NA	Gazdag G, Horvath G, Szabo O, Ungvari GS (2012) Referral of intravenous drug users for antiviral treatment: effectiveness of hepatitis C case-finding programmes. Cent Eur J Public Health 20: 223-225.
	Ireland	[107]	Cullen, 2007	Greater Dublin (Eastern Regional Health Authority)	NA	cross-sectional	Observational	General practices registered to provide methadone treatment / patients in methadone maintenance	Non-clinical setting	stratified random sampling of GP practices, quota sampling of 8 consecutive patients (multi-stage sampling)	32.2 / 28%	NA	29	NA	3	10.3448	NA	Cullen W, Stanley J, Langton D, Kelly Y, Bury G (2007) Management of hepatitis C among drug users attending general practice in Ireland: baseline data from the Dublin area hepatitis C in general practice initiative. Eur J Gen Pract 13: 5-12.
	Ireland	[202]	Cullen, 2005	Dublin	2002	cross-sectional, self-reported	Observational	Drug users attending General Practices (GP) in Dublin, Ireland	Non-clinical setting	All patients presenting to the practice over a six-week period in 2002 who had used heroin in the past were invited to participate in the study	32 / 44%	NA	22	NA	1	NA	4.54545	Cullen W, Kelly Y, Stanley J, Langton D, Bury G (2005) Experience of hepatitis C among current or former heroin users attending general practice. Ir Med J 98: 73-74.
	Ireland	[114]	Cullen, 2012	Glasgow	2007	semi-experimental	Intervention	Ten (intervention) general Practices in Glagow. All PWIDs who attended the practice for non-urgent consultations during the intervention period.	Non-clinical setting	Census. Comparison of test uptake in intervention practice and those in control practice who were demographically comparable.	NA / NA	NA	26	NA	2	7.7	NA	Cullen BL, Hutchinson SJ, Cameron SO, Anderson E, Ahmed S, Spence E, Mills PR, Mandeville R, Forrest E, Washington M, Wong R, Fox R, Goldberg DJ (2012) Identifying former injecting drug users infected with hepatitis C: an evaluation of a general practice-based case-finding intervention. J Public Health (Oxf) 34: 14-23.
	Italy	[203]	Guadagnino, 2007	Calabria, Campania, Latium, Sardinia and Sicily	2002-2003	prospective, cohort, semi-experimental	Intervention	Six clinical infectious disease centres in collaboration with 11 drug dependency units in five Italian regions. PWIDs infected with HCV	Non-clinical setting	Census	32.5 / 13.2%	Peg-IFN α-2b and ribavirin	169	NA	53	31.3609	NA	Guadagnino V, Trotta MP, Montesano F, Babudieri S, Caroleo B, Armignacco O, Carioti J, Maio G, Monarca R, Antinori A (2007) Effectiveness of a multi-disciplinary standardized management model in the treatment of chronic hepatitis C in drug addicts engaged in detoxification programmes. Addiction 102: 423-431. ADD1698 [pii];10.1111/j.1360-0443.2006.01698.x [doi].
	Latvia	[165]	Trapencieris, 2013	6 cities	2012	cross-sectional, self-reported, within a prospective cohort study	Observational	Current drug injectors	Non-clinical setting	Snowball Sampling	33.3 / 31.5% (n=314)	NA	314	NA	15	NA	4.8	Trapencieris M, Snikere S, Petersons A, Kaupe R (2013) Drug use patterns and trends in Latvia. Drug users cohort study 6th phase results (Narkotiku lietosanas paradumi un tendences Latvija. Narkotiku lietotaju kohortas petijuma 6. posma rezultati).
	Spain	[204]	Crespo, 2001	Santander	1990-2000	prospective, cohort	Observational	university hospital - gastroenterology reference centre / current or past PWID	Clinical setting	Consecutive sampling	34.3 / 14.9	Pegylated interpheron and ribavirin	494	NA	268	54.251	NA	Crespo J, Garcia F, Castro B, Pons F (2001) Chronic hepatitis (HCV) among intravenous drug users (IDU); reasons for not initiating the antiviral treatment. [Spanish]. Adicciones 13: 2001.
	The Netherlands	[205]	Croes, 2012	several locations throughout the country	2009-2011	prospective, cohort, semi-experimental	Intervention	drug treatment centres / drug users (injecting and non-injecting)	Non-clinical setting	All 11 drug treatment centres were invited, 6 provided data / treatment centres were supposed to counsel and screen all clients at risk but in practice recruitment was highly variable	NA	NA	111	45.9	26	23.4234	NA	Croes E, Veen van de C (2012) Hepatitis C in de verslavingszorg. De effectiviteit van de hepatitis C informatiecampagne.
	The Netherlands	[206]	van Veen, 2009	Rotterdam	2004-2009	retrospective, cohort	Intervention	addiction care centres / drug users in addiction care	Non-clinical setting	patients in addiction care were offered HCV testing	NA	NA	73	93.1507	35	47.9452	NA	Van Veen M (2009) Briefrapport Infectieziektebestrijding in de verslavingszorg in Nederland.
	UK	[79]	HPA, 2012	England	2011	cross-sectional, self-reported	Observational	PWID with HCV participating in the UAM survey	Non-clinical setting	NA	NA	NA (self-reported)	414	57	152	NA	36.715	Health Protection Agency, Health Protection Scotland, Public Health Wales, and Public Health Agency Northern Ireland (2012) Hepatitis C in the UK, 2012 Report.
	UK	[146]	Jack, 2009	Nottingham	2005-2008	prospective, cohort, semi-experimental	Intervention	active IDUs attending opiate substitution clinics in primary care (data are for those with primary diagnosis of chronic infection)	Non-clinical setting	Census	34.7 / 27.5%	pegylated interferon-a2a and ribavirin	118	72.8814	30	25.4237	3.44828	Jack K, Willott S, Manners J, Varnam MA, Thomson BJ (2009) Clinical trial: a primary-care-based model for the delivery of anti-viral treatment to injecting drug users infected with hepatitis C. Aliment Pharmacol Ther 29: 38-45. APT3872 [pii];10.1111/j.1365-2036.2008.03872.x [doi].
	UK	[115]	Jowett, 2001	Newcastle	1991-1998	retrospective, cohort	Observational	PWIDs HCV antibody positive attending hospital services	Clinical setting	Census	32 / 30%	Ribavirin or pegylated-interferon monotherapy or combination therapy (in 1998)	179	NA	50	27.933	NA	Jowett SL, Agarwal K, Smith BC, Craig W, Hewett M, Bassendine DR, Gilvarry E, Burt AD, Bassendine MF (2001) Managing chronic hepatitis C acquired through intravenous drug use. QJM 94: 153-158.
	UK	[188]	Wilkinson, 2009	East London	2005-2007	retrospective, cohort, semi-experimental	Intervention	HCV infected PWIDs attending specialist addiction services	Non-clinical setting	Census	42.2 / 23%	Pegylated interferon alpha-2a and ribavirin	441	NA	98	22.2222	NA	Wilkinson M, Crawford V, Tippet A, Jolly F, Turton J, Sims E, Hekker M, Dalton J, Marley R, Foster GR (2009) Community-based treatment for chronic hepatitis C in drug users: High rates of compliance with therapy despite ongoing drug use. Alimentary Pharmacology and Therapeutics 29: January. http://dx.doi.org/10.1111/j.1365-2036.2008.03834.x.
		NA= not available
		# Samples of RNA+ drug users where PWID status was not known were assumed to be all ever-PWID: Gazdag 2011, Gazdag 2012, Crespo 2001, Moussali 2010, Perut 2009, Schulte 2010, Croes 2012
		& Ever-treated is based on the sample of (self-reported) antibody positives not on RNA positives as treatment is aimed at eliminating RNA
		$ study design indicates the nature of the data extracted rather than the overall study design, where possible
		£ The idea here is to distinguish samples in specialist (hospital, infectious diseases, liver) clinics from samples outside specialist settings
		§ observational studies are here defined as those that did not specifically attempt to enhance treatment access
		@ studies with non-PWID samples were included only if data for PWID-only could be extracted

## Sheet: Tables 9, 10 Burden of Disease
	Tables 9, 10. Studies on the future burden of disease of hepatitis C infection in PWID
	Table 9. Study characteristics of cohort studies reporting mortality rates among PWID.#
	Country	Ref Number	Author, year	Geographic coverage	Study period	Study design	Setting and recruitment	Age / Male (%)	Sample size	Incident or prevalent HCV cases	Definition of HCV infection	Current Injecting (%)	HIV+ at study start (%)	HBV+ at study start (%)	All-cause CMR per 100 PY (95% CI)	Liver related CMR per 100 PY (95% CI)	HIV related CMR per 100 PY (95%CI)	Reference
	Denmark	[207]	Omland, 2010	National	1995-2006	Prospective cohort study	Danish HIV Cohort Study, recruitment of HIV seroprevalent individuals at Danish HIV centers.	Median age: 41 39 / Male: 67 52	392	Prevalent	Antibody test and 1 RNA test	NA	100 100	4 13	12.01 (9.94-14.38) 12.75 (9.38-16.97)	3.0 (2.1-4.3) 1.4 (0.6-3.5)	1.5 (0.9-2.5) 2.6 (1.4-5.0)	Omland LH, Jepsen P, Weis N, Christensen PB, Laursen AL, Nielsen H, Krarup H, Sorensen HT, Obel N (2010) Mortality in HIV-infected injection drug users with active vs cleared hepatitis C virus-infection: a population-based cohort study. J Viral Hepat 17: 261-268.
	Spain	[208]	Hernando, 2012	Sub-national, covering 8 out of 17 counties.	1997-2008	Retrospective multicenter cohort and prospective multicenter hospital based cohort	Two multicenter cohorts of HIV patients, recruitment of HIV seroprevalent individuals at HIV care units	NA / NA	1717	Prevalent	Antibody test	NA	100	NA	2.14 (1.82-2.51)	NA	NA	Hernando V, Perez-Cachafeiro S, Lewden C, Gonzalez J, Segura F, Oteo JA, Rubio R, Dalmau D, Moreno S, Amo JD (2012) All-cause and liver-related mortality in HIV positive subjects compared to the general population: differences by HCV co-infection. J Hepatol 57: 743-751.
	Spain	[177]	Lumbreras , 2006	Alicante, Castellon & Valencia	1990-2002	Prospective, community based, multi center cohort study	Centres for AIDS Information and prevention, recruitment of PWID.	Age: NA / Male: 77	2883	Prevalent	Antibody test	NA	51	5	2.36 (2.17-2.56)	NA	NA	Lumbreras B, Jarrin I, Del AJ, Perez-Hoyos S, Muga R, Garcia-de la Hera M, Ferreros I, Sanvisens A, Hurtado I, Hernandez-Aguado I (2006) Impact of hepatitis C infection on long-term mortality of injecting drug users from 1990 to 2002: differences before and after HAART. AIDS 20: 111-116.
	The Netherlands	[209]	Grady, 2011	Amsterdam	1985-2009	Prospective community based cohort study	Amsterdam cohort studies among drug users, recruitment of PWID at drug users treatment centers	Median age: 29 27 / Male: 67 40	106	Incident	Antibody test and 2 HCV RNA tests	89 86	16 6	3 17	2.77 (1.85-4.00) 1.37(0.60-2.70)	0.11 (0.01-0.53) 0	0.85 (0.40-1.62) 0	Grady B, van den Berg C, van der Helm J, Schinkel J, Coutinho R, Krol A, Prins M (2011) No impact of hepatitis C virus infection on mortality among drug users during the first decade after seroconversion. Clin Gastroenterol Hepatol 9: 786-792.
	# Two studies (Omland etal, 2010; Grady etal, 2011) reported separately numbers and rates for chronic HCV and HCV spontaneous clearers. HBV is defined as
	(antiHbc+, HBsAg+). CI, Confidence interval; HBV, Hepatitis B virus; CMR, Crude mortality rate; NA, specific data not available; PY, Person years.
	Table 10. Outcomes of modelling studies predicting the future burden of disease among PWID.
	Country	Ref Number	Author, year	Geographic coverage	Modelled Time period	Model used	Source of data	Open or closed	Dynamic or static	Deterministic or stochastic	Competing mortality included	Factors affecting HCV disease progression	Prevalence or incidence input	Source of Liver related transmission probabilities	Primary outcome	Validity checked	Sensitivity analysis performed	Predicted rise in cirrhosis cases	Effect of HCV treatment on the disease burden	Best case scenario of HCV treatment on the disease burden	Reference
	The Netherlands	[210]	Matser, 2012	Amsterdam	1960-2060	Markov	ACS, Central methadone registration, literature	Open	Dynamic	Deterministic	Yes, age, calendar time and HIV dependent	Age, HIV	Incidence	Community based, Hospital based	Annual number of PWID developing cirrhosis and HCC	Modelled prevalence was compared with observed HCV and HIV prevalence data from the ACS.	Yes, outcome uncertainty is mainly caused by competing mortality rates for HIV negative and HIV positive individuals	36% increase of liver disease burden from 2011-2025	14 % decrease in 2060 if 25% of the HIV-negative population respond to treatment.	47 % decrease in 2060 if 95% of the HIV-negative and 65% of the HIV positive population receives treatment	Matser A, Urbanus A, Geskus R, Kretzschmar M, Xiridou M, Buster M, Coutinho R, Prins M (2012) The effect of hepatitis C treatment and human immunodeficiency virus (HIV) co-infection on the disease burden of hepatitis C among injecting drug users in Amsterdam. Addiction 107: 614-623. 10.1111/j.1360-0443.2011.03654.x [doi].
	UK	[211]	Hutchinson, 2005	Glasgow	1960-2030	Markov	Glasgow, literature, experts	Open	Dynamic	Stochastic	Yes, age and sex dependent	Sex, age, HIV, heavy alcohol use	Incidence (estimated)	Community based hospital based	Annual number of PWID developing moderate liver disease, cirrhosis, decompensated cirrhosis and HCC	Modelled number of PWID with cirrhosis was compared to data from hospital records with cirrhosis among PWID	Not applicable for stochastic model	56% increase of cirrhosis, 64% of moderate liver disease from 2010-2025	5 % decrease in 2030 if 75 PWID are treated annually, With a 45% response rate. #	84 % decrease in 2030 with 100% response rate and treating 1000 PWID annually	Hutchinson SJ, Bird SM, Goldberg DJ (2005) Modeling the current and future disease burden of hepatitis C among injection drug users in Scotland. Hepatology 42: 711-723.
	ACS, Amsterdam Cohort Studies; HCC, hepatocellular carcinoma. # Results are reported for PWID with moderate disease.
